# Supplementary material for: Methyl 2-(5-chloro-1-methyl-2-oxo-2,3-di­hydro-1H-indol-3-ylidene)acetate
Source: Acta Crystallogr Sect E Struct Rep Online. 2013 May 11;69(Pt 6):o856. doi: 10.1107/S1600536813011768 (PMC3684938; doi:10.1107/S1600536813011768)
Supplement: Supplementary file 1 [file e-69-0o856-sup1.cif]

##############################################################################
#                                                                            #
# This CIF contains the data in a paper accepted for publication in          #
# Acta Crystallographica Section E. It conforms to the requirements of       #
# Notes for Authors for Acta Crystallographica Section E, and has been       #
# peer reviewed under the auspices of the IUCr Commission on Journals.       #
#                                                                            #
# Full details of the Crystallographic Information File format               #
# are given in the paper "The Crystallographic Information File (CIF):       #
# a New Standard Archive File for Crystallography" by S. R. Hall, F. H.      #
# Allen and I. D. Brown [Acta Cryst. (1991), A47, 655-685].                  #
#                                                                            #
# The current version of the core CIF dictionary is obtainable from          #
# ftp://ftp.iucr.org/pub/cif_core.dic.                                       #
#                                                                            #
# Software is freely available for graphical display of the structure(s)     #
# in this CIF. For information consult the CIF software page                 #
# http://www.iucr.org/resources/cif/software.                                #
#                                                                            #
# This file may be used for bona fide research purposes within the           #
# scientific community so long as proper attribution is given to the journal # 
# article from which it was obtained.                                        #
#                                                                            #
##############################################################################
data_global
_audit_creation_method     SHELXL-97
_journal_date_recd_electronic     2013-04-10
_journal_date_accepted     2013-04-30
_journal_name_full     'Acta Crystallographica, Section E'
_journal_year     2013
_journal_volume     69
_journal_issue      6
_journal_page_first     o856
_journal_page_last     o856
_journal_paper_category     QO
_journal_paper_doi     10.1107/S1600536813011768
_journal_coeditor_code     BX2438
_publ_contact_author_name     'A. SubbiahPandi'
_publ_contact_author_address
;
  Department of Physics
  Presidency College
  Chennai 600 005
  India
;
_publ_contact_author_email     'a_sp59@yahoo.in'
_publ_contact_author_fax     '091 044 2854 4894'
_publ_contact_author_phone     '091 044 2591061'
_publ_section_title
;
Methyl 2-(5-chloro-1-methyl-2-oxo-2,3-dihydro-1<i>H</i>-indol-3-ylidene)acetate
;
loop_
    _publ_author_name
    _publ_author_address
    'Piskala Subburaman Kannan'
;
Department of Physics
S.M.K. Fomra Institute of Technology
Thaiyur
Chennai 603 103
India
;
    'PanneerSelvam Yuvaraj'
;
Industrial Chemistry Laboratory
Central Leather Research Institute
Adyar
Chennai 600 020
India
;
    'Karthikeyan Manivannan'
;
Industrial Chemistry Laboratory
Central Leather Research Institute
Adyar
Chennai 600 020
India
;
    'Boreddy S. R. Reddy'
;
Industrial Chemistry Laboratory
Central Leather Research Institute
Adyar
Chennai 600 020
India
;
    'A. SubbiahPandi'
;
Department of Physics
Presidency College (Autonomous)
Chennai 600 005
India
;
data_I
_audit_creation_method     SHELXL-97
_chemical_name_systematic
;
Methyl 2-(5-chloro-1-methyl-2-oxo-2,3-dihydro-1<i>H</i>-indol-3-ylidene)acetate
;
_chemical_name_common     ?
_chemical_formula_moiety     'C12 H10 Cl N O3'
_chemical_formula_sum     'C12 H10 Cl N O3'
_chemical_formula_iupac     'C12 H10 Cl N O3'
_chemical_formula_weight     251.66
_chemical_melting_point     ?
_symmetry_cell_setting     monoclinic
_symmetry_space_group_name_H-M     'P 21/c'
_symmetry_space_group_name_Hall     '-P 2ybc'
loop_
    _symmetry_equiv_pos_as_xyz
    'x, y, z'
    '-x, y+1/2, -z+1/2'
    '-x, -y, -z'
    'x, -y-1/2, z-1/2'
_cell_length_a     8.4709(7)
_cell_length_b     17.1658(13)
_cell_length_c     7.9481(6)
_cell_angle_alpha     90.00
_cell_angle_beta     107.228(4)
_cell_angle_gamma     90.00
_cell_volume     1103.88(15)
_cell_formula_units_Z     4
_cell_measurement_reflns_used     2857
_cell_measurement_theta_min     2.37
_cell_measurement_theta_max     28.57
_cell_measurement_temperature     293(2)
_exptl_crystal_description     Block
_exptl_crystal_colour     Colourless
_exptl_crystal_size_max     0.30
_exptl_crystal_size_mid     0.25
_exptl_crystal_size_min     0.20
_exptl_crystal_density_diffrn     1.514
_exptl_crystal_density_meas     ?
_exptl_crystal_density_method     'not measured'
_exptl_crystal_F_000     520
_exptl_absorpt_coefficient_mu     0.340
_exptl_absorpt_correction_type     multi-scan
_exptl_absorpt_process_details     '(<i>SADABS</i>; Bruker, 2008)'
_exptl_absorpt_correction_T_min     0.903
_exptl_absorpt_correction_T_max     0.934
_exptl_special_details     ?
_diffrn_ambient_temperature     293(2)
_diffrn_radiation_type     MoK\a
_diffrn_radiation_wavelength     0.71073
_diffrn_radiation_source     'fine-focus sealed tube'
_diffrn_radiation_monochromator     graphite
_diffrn_measurement_device_type     'Bruker SMART APEXII area-detector'
_diffrn_measurement_method     '\w and \f scans'
_diffrn_detector_area_resol_mean     ?
_diffrn_reflns_number     10447
_diffrn_reflns_av_R_equivalents     0.0306
_diffrn_reflns_av_sigmaI/netI     0.0226
_diffrn_reflns_theta_min     2.37
_diffrn_reflns_theta_max     28.57
_diffrn_reflns_theta_full     28.57
_diffrn_measured_fraction_theta_max     0.997
_diffrn_measured_fraction_theta_full     0.997
_diffrn_reflns_limit_h_min     -11
_diffrn_reflns_limit_h_max     11
_diffrn_reflns_limit_k_min     -23
_diffrn_reflns_limit_k_max     23
_diffrn_reflns_limit_l_min     -10
_diffrn_reflns_limit_l_max     10
_diffrn_standards_number     ?
_diffrn_standards_interval_count     ?
_diffrn_standards_interval_time     ?
_diffrn_standards_decay_%     ?
_refine_special_details
;
 Refinement of F^2^ against ALL reflections.  The weighted R-factor wR and
 goodness of fit S are based on F^2^, conventional R-factors R are based
 on F, with F set to zero for negative F^2^. The threshold expression of
 F^2^ > 2sigma(F^2^) is used only for calculating R-factors(gt) etc. and is
 not relevant to the choice of reflections for refinement.  R-factors based
 on F^2^ are statistically about twice as large as those based on F, and R-
 factors based on ALL data will be even larger.
;
_reflns_number_total     2815
_reflns_number_gt     2410
_reflns_threshold_expression     I>2sigma(I)
_refine_ls_structure_factor_coef     Fsqd
_refine_ls_matrix_type     full
_refine_ls_R_factor_all     0.0441
_refine_ls_R_factor_gt     0.0376
_refine_ls_wR_factor_gt     0.1296
_refine_ls_wR_factor_ref     0.1384
_refine_ls_goodness_of_fit_ref     1.127
_refine_ls_restrained_S_all     1.127
_refine_ls_number_reflns     2815
_refine_ls_number_parameters     157
_refine_ls_number_restraints     0
_refine_ls_hydrogen_treatment     constr
_refine_ls_weighting_scheme     calc
_refine_ls_weighting_details
         'calc w=1/[\s^2^(Fo^2^)+(0.1000P)^2^+0.0000P] where P=(Fo^2^+2Fc^2^)/3'
_atom_sites_solution_hydrogens     geom
_atom_sites_solution_primary     direct
_atom_sites_solution_secondary     difmap
_refine_ls_shift/su_max     0.000
_refine_ls_shift/su_mean     0.000
_refine_diff_density_max     0.344
_refine_diff_density_min     -0.214
_refine_ls_extinction_method     'SHELXL97 (Sheldrick, 2008)'
_refine_ls_extinction_coef     0.008(3)
_refine_ls_extinction_expression
                                  'Fc^*^=kFc[1+0.001xFc^2^\l^3^/sin(2\q)]^-1/4^'
loop_
    _atom_type_symbol
    _atom_type_description
    _atom_type_scat_dispersion_real
    _atom_type_scat_dispersion_imag
    _atom_type_scat_source
    'C' 'C' 0.0033 0.0016
                         'International Tables Vol C Tables 4.2.6.8 and 6.1.1.4'
    'H' 'H' 0.0000 0.0000
                         'International Tables Vol C Tables 4.2.6.8 and 6.1.1.4'
    'N' 'N' 0.0061 0.0033
                         'International Tables Vol C Tables 4.2.6.8 and 6.1.1.4'
    'O' 'O' 0.0106 0.0060
                         'International Tables Vol C Tables 4.2.6.8 and 6.1.1.4'
    'Cl' 'Cl' 0.1484 0.1585
                         'International Tables Vol C Tables 4.2.6.8 and 6.1.1.4'
_computing_data_collection     'APEX2 (Bruker, 2008)'
_computing_cell_refinement     'SAINT (Bruker, 2008)'
_computing_data_reduction     'SAINT (Bruker, 2008)'
_computing_structure_solution     'SHELXS97 (Sheldrick, 2008)'
_computing_structure_refinement     'SHELXL97 (Sheldrick, 2008)'
_computing_molecular_graphics     'ORTEP-3 for Windows (Farrugia, 2012)'
_computing_publication_material
                            'SHELXL97 (Sheldrick, 2008) and PLATON (Spek, 2009)'
loop_
    _atom_site_type_symbol
    _atom_site_label
    _atom_site_fract_x
    _atom_site_fract_y
    _atom_site_fract_z
    _atom_site_U_iso_or_equiv
    _atom_site_adp_type
    _atom_site_calc_flag
    _atom_site_refinement_flags
    _atom_site_occupancy
    _atom_site_symmetry_multiplicity
    _atom_site_disorder_assembly
    _atom_site_disorder_group
    C C1 0.18640(15) 0.52152(8) 0.41988(16) 0.0337(3) Uani d . 1 1 . .
    C C2 0.22645(18) 0.44379(9) 0.44263(18) 0.0400(3) Uani d . 1 1 . .
    H H2 0.3224 0.4283 0.5281 0.048 Uiso calc R 1 1 . .
    C C3 0.12324(18) 0.38846(8) 0.33765(19) 0.0396(3) Uani d . 1 1 . .
    H H3 0.1487 0.3357 0.3514 0.047 Uiso calc R 1 1 . .
    C C4 -0.01720(16) 0.41357(7) 0.21330(17) 0.0321(3) Uani d . 1 1 . .
    C C5 -0.05973(15) 0.49301(7) 0.18943(15) 0.0287(3) Uani d . 1 1 . .
    C C6 0.04383(15) 0.54819(7) 0.29523(15) 0.0317(3) Uani d . 1 1 . .
    H H6 0.0187 0.6010 0.2831 0.038 Uiso calc R 1 1 . .
    C C7 -0.21570(16) 0.49743(7) 0.04971(15) 0.0306(3) Uani d . 1 1 . .
    C C8 -0.25984(18) 0.41402(7) -0.00755(18) 0.0344(3) Uani d . 1 1 . .
    C C9 -0.1339(2) 0.28462(9) 0.0829(2) 0.0509(4) Uani d . 1 1 . .
    H H9A -0.2332 0.2668 -0.0022 0.076 Uiso calc R 1 1 . .
    H H9B -0.1267 0.2625 0.1960 0.076 Uiso calc R 1 1 . .
    H H9C -0.0398 0.2687 0.0476 0.076 Uiso calc R 1 1 . .
    C C10 -0.31915(15) 0.55312(8) -0.03603(16) 0.0349(3) Uani d . 1 1 . .
    H H10 -0.4126 0.5363 -0.1232 0.042 Uiso calc R 1 1 . .
    C C11 -0.30207(15) 0.63753(7) -0.00835(16) 0.0341(3) Uani d . 1 1 . .
    C C12 -0.4227(2) 0.75770(8) -0.1167(2) 0.0499(4) Uani d . 1 1 . .
    H H12A -0.4311 0.7724 -0.0031 0.075 Uiso calc R 1 1 . .
    H H12B -0.5155 0.7782 -0.2068 0.075 Uiso calc R 1 1 . .
    H H12C -0.3222 0.7783 -0.1314 0.075 Uiso calc R 1 1 . .
    N N1 -0.13690(14) 0.36835(6) 0.09414(14) 0.0370(3) Uani d . 1 1 . .
    O O1 -0.38178(14) 0.39168(7) -0.12194(15) 0.0484(3) Uani d . 1 1 . .
    O O2 -0.19597(13) 0.67151(6) 0.10265(16) 0.0503(3) Uani d . 1 1 . .
    O O3 -0.42172(12) 0.67452(6) -0.12966(13) 0.0426(3) Uani d . 1 1 . .
    Cl Cl1 0.31706(4) 0.58922(2) 0.55565(4) 0.04557(17) Uani d . 1 1 . .
loop_
    _atom_site_aniso_label
    _atom_site_aniso_U_11
    _atom_site_aniso_U_22
    _atom_site_aniso_U_33
    _atom_site_aniso_U_12
    _atom_site_aniso_U_13
    _atom_site_aniso_U_23
    C1 0.0283(6) 0.0363(7) 0.0319(6) -0.0017(5) 0.0015(5) 0.0008(4)
    C2 0.0347(7) 0.0386(7) 0.0406(6) 0.0058(6) 0.0016(5) 0.0059(5)
    C3 0.0409(7) 0.0302(6) 0.0437(7) 0.0054(5) 0.0065(6) 0.0047(5)
    C4 0.0331(7) 0.0284(6) 0.0340(6) -0.0013(4) 0.0084(5) -0.0007(4)
    C5 0.0277(6) 0.0265(6) 0.0306(5) 0.0001(4) 0.0065(4) -0.0003(4)
    C6 0.0285(6) 0.0303(6) 0.0324(6) -0.0003(5) 0.0031(4) -0.0001(4)
    C7 0.0289(6) 0.0299(6) 0.0307(6) -0.0030(4) 0.0052(4) -0.0027(4)
    C8 0.0372(7) 0.0298(6) 0.0346(6) -0.0055(5) 0.0084(5) -0.0045(4)
    C9 0.0618(10) 0.0273(7) 0.0595(9) -0.0019(6) 0.0116(7) -0.0034(6)
    C10 0.0298(6) 0.0344(7) 0.0346(6) -0.0026(5) 0.0003(5) -0.0025(5)
    C11 0.0298(6) 0.0345(7) 0.0332(6) 0.0040(5) 0.0021(4) 0.0012(5)
    C12 0.0546(9) 0.0351(8) 0.0501(8) 0.0081(6) 0.0003(7) 0.0075(6)
    N1 0.0406(6) 0.0272(6) 0.0399(6) -0.0034(4) 0.0068(5) -0.0045(4)
    O1 0.0443(6) 0.0404(5) 0.0503(6) -0.0094(4) -0.0018(5) -0.0099(4)
    O2 0.0423(6) 0.0347(5) 0.0547(6) 0.0022(4) -0.0151(4) -0.0065(4)
    O3 0.0408(6) 0.0336(5) 0.0406(5) 0.0029(4) -0.0074(4) 0.0021(4)
    Cl1 0.0370(2) 0.0450(3) 0.0434(2) -0.00716(13) -0.00546(16) -0.00314(13)
_geom_special_details
;
 All esds (except the esd in the dihedral angle between two l.s. planes)
 are estimated using the full covariance matrix.  The cell esds are taken
 into account individually in the estimation of esds in distances, angles
 and torsion angles; correlations between esds in cell parameters are only
 used when they are defined by crystal symmetry.  An approximate (isotropic)
 treatment of cell esds is used for estimating esds involving l.s. planes.
;
loop_
    _geom_bond_atom_site_label_1
    _geom_bond_atom_site_label_2
    _geom_bond_site_symmetry_2
    _geom_bond_distance
    _geom_bond_publ_flag
    C1 C2 . 1.3753(19) ?
    C1 C6 . 1.3932(16) ?
    C1 Cl1 . 1.7415(13) ?
    C2 C3 . 1.389(2) ?
    C2 H2 . 0.9300 ?
    C3 C4 . 1.3717(18) ?
    C3 H3 . 0.9300 ?
    C4 N1 . 1.3995(16) ?
    C4 C5 . 1.4089(17) ?
    C5 C6 . 1.3917(16) ?
    C5 C7 . 1.4545(17) ?
    C6 H6 . 0.9300 ?
    C7 C10 . 1.3389(19) ?
    C7 C8 . 1.5153(17) ?
    C8 O1 . 1.2183(18) ?
    C8 N1 . 1.3615(18) ?
    C9 N1 . 1.4408(18) ?
    C9 H9A . 0.9600 ?
    C9 H9B . 0.9600 ?
    C9 H9C . 0.9600 ?
    C10 C11 . 1.4661(19) ?
    C10 H10 . 0.9300 ?
    C11 O2 . 1.2070(16) ?
    C11 O3 . 1.3346(15) ?
    C12 O3 . 1.4320(16) ?
    C12 H12A . 0.9600 ?
    C12 H12B . 0.9600 ?
    C12 H12C . 0.9600 ?
loop_
    _geom_angle_atom_site_label_1
    _geom_angle_atom_site_label_2
    _geom_angle_atom_site_label_3
    _geom_angle_site_symmetry_1
    _geom_angle_site_symmetry_3
    _geom_angle
    _geom_angle_publ_flag
    C2 C1 C6 . . 122.71(12) ?
    C2 C1 Cl1 . . 118.64(10) ?
    C6 C1 Cl1 . . 118.64(10) ?
    C1 C2 C3 . . 119.83(13) ?
    C1 C2 H2 . . 120.1 ?
    C3 C2 H2 . . 120.1 ?
    C4 C3 C2 . . 118.36(12) ?
    C4 C3 H3 . . 120.8 ?
    C2 C3 H3 . . 120.8 ?
    C3 C4 N1 . . 127.82(11) ?
    C3 C4 C5 . . 122.27(12) ?
    N1 C4 C5 . . 109.92(11) ?
    C6 C5 C4 . . 119.15(11) ?
    C6 C5 C7 . . 133.90(11) ?
    C4 C5 C7 . . 106.94(11) ?
    C5 C6 C1 . . 117.68(11) ?
    C5 C6 H6 . . 121.2 ?
    C1 C6 H6 . . 121.2 ?
    C10 C7 C5 . . 137.34(12) ?
    C10 C7 C8 . . 117.12(12) ?
    C5 C7 C8 . . 105.52(11) ?
    O1 C8 N1 . . 126.31(12) ?
    O1 C8 C7 . . 126.92(13) ?
    N1 C8 C7 . . 106.77(11) ?
    N1 C9 H9A . . 109.5 ?
    N1 C9 H9B . . 109.5 ?
    H9A C9 H9B . . 109.5 ?
    N1 C9 H9C . . 109.5 ?
    H9A C9 H9C . . 109.5 ?
    H9B C9 H9C . . 109.5 ?
    C7 C10 C11 . . 127.50(11) ?
    C7 C10 H10 . . 116.3 ?
    C11 C10 H10 . . 116.3 ?
    O2 C11 O3 . . 122.67(12) ?
    O2 C11 C10 . . 127.33(11) ?
    O3 C11 C10 . . 109.98(11) ?
    O3 C12 H12A . . 109.5 ?
    O3 C12 H12B . . 109.5 ?
    H12A C12 H12B . . 109.5 ?
    O3 C12 H12C . . 109.5 ?
    H12A C12 H12C . . 109.5 ?
    H12B C12 H12C . . 109.5 ?
    C8 N1 C4 . . 110.84(10) ?
    C8 N1 C9 . . 124.20(12) ?
    C4 N1 C9 . . 124.94(12) ?
    C11 O3 C12 . . 116.21(11) ?
loop_
    _geom_torsion_atom_site_label_1
    _geom_torsion_atom_site_label_2
    _geom_torsion_atom_site_label_3
    _geom_torsion_atom_site_label_4
    _geom_torsion_site_symmetry_1
    _geom_torsion_site_symmetry_2
    _geom_torsion_site_symmetry_3
    _geom_torsion_site_symmetry_4
    _geom_torsion
    _geom_torsion_publ_flag
    C6 C1 C2 C3 . . . . 0.6(2) ?
    Cl1 C1 C2 C3 . . . . 179.16(10) ?
    C1 C2 C3 C4 . . . . -0.1(2) ?
    C2 C3 C4 N1 . . . . 179.68(12) ?
    C2 C3 C4 C5 . . . . -0.2(2) ?
    C3 C4 C5 C6 . . . . 0.01(19) ?
    N1 C4 C5 C6 . . . . -179.87(10) ?
    C3 C4 C5 C7 . . . . -179.19(12) ?
    N1 C4 C5 C7 . . . . 0.93(13) ?
    C4 C5 C6 C1 . . . . 0.42(17) ?
    C7 C5 C6 C1 . . . . 179.36(11) ?
    C2 C1 C6 C5 . . . . -0.71(19) ?
    Cl1 C1 C6 C5 . . . . -179.32(9) ?
    C6 C5 C7 C10 . . . . 2.1(2) ?
    C4 C5 C7 C10 . . . . -178.84(15) ?
    C6 C5 C7 C8 . . . . -179.66(13) ?
    C4 C5 C7 C8 . . . . -0.63(12) ?
    C10 C7 C8 O1 . . . . -1.5(2) ?
    C5 C7 C8 O1 . . . . 179.90(14) ?
    C10 C7 C8 N1 . . . . 178.76(11) ?
    C5 C7 C8 N1 . . . . 0.12(13) ?
    C5 C7 C10 C11 . . . . -0.4(2) ?
    C8 C7 C10 C11 . . . . -178.48(12) ?
    C7 C10 C11 O2 . . . . -4.1(2) ?
    C7 C10 C11 O3 . . . . 174.29(13) ?
    O1 C8 N1 C4 . . . . -179.33(13) ?
    C7 C8 N1 C4 . . . . 0.45(14) ?
    O1 C8 N1 C9 . . . . -0.9(2) ?
    C7 C8 N1 C9 . . . . 178.84(12) ?
    C3 C4 N1 C8 . . . . 179.24(13) ?
    C5 C4 N1 C8 . . . . -0.88(14) ?
    C3 C4 N1 C9 . . . . 0.9(2) ?
    C5 C4 N1 C9 . . . . -179.26(13) ?
    O2 C11 O3 C12 . . . . -2.8(2) ?
    C10 C11 O3 C12 . . . . 178.73(12) ?
loop_
    _geom_hbond_atom_site_label_D
    _geom_hbond_atom_site_label_H
    _geom_hbond_atom_site_label_A
    _geom_hbond_site_symmetry_A
    _geom_hbond_distance_DH
    _geom_hbond_distance_HA
    _geom_hbond_distance_DA
    _geom_hbond_angle_DHA
    C6 H6 O2 . 0.93 2.30 3.0181(17) 134
