# Supplementary material for: Methyl 2-(5-chloro-1-methyl-2-oxo-2,3-di­hydro-1H-indol-3-ylidene)acetate
Source: Acta Crystallogr Sect E Struct Rep Online. 2013 May 11;69(Pt 6):o856. doi: 10.1107/S1600536813011768 (PMC3684938; doi:10.1107/S1600536813011768)
Supplement: Supplementary file 2 [file e-69-0o856-Isup2.hkl]

#
# h,k,l, Fc-squared, Fo-squared, sigma(Fo-squared) and status flag
#
data_I
_shelx_title ' YUVI in P2(1)/c'
_shelx_refln_list_code          4
_shelx_F_calc_maximum      318.40
_exptl_crystal_F_000       520.00
_reflns_d_resolution_high  0.7431
 
loop_
 _symmetry_equiv_pos_as_xyz
 'x, y, z'
 '-x, y+1/2, -z+1/2'
 '-x, -y, -z'
 'x, -y-1/2, z-1/2'
 
_cell_length_a     8.4709
_cell_length_b    17.1658
_cell_length_c     7.9481
_cell_angle_alpha  90.000
_cell_angle_beta  107.228
_cell_angle_gamma  90.000
 
_shelx_F_squared_multiplier     1.000
 
loop_
 _refln_index_h
 _refln_index_k
 _refln_index_l
 _refln_F_squared_calc
 _refln_F_squared_meas
 _refln_F_squared_sigma
 _refln_observed_status
   1   0   0      615.13      628.75     22.76 o
   2   0   0     5755.20     6170.44    100.82 o
   3   0   0      935.11      948.99     14.34 o
   4   0   0      257.70      246.05      7.17 o
   5   0   0       45.90       56.96      1.80 o
   6   0   0      209.79      210.25      4.14 o
   7   0   0       90.21       95.04      2.39 o
   8   0   0      500.23      522.50      9.43 o
   9   0   0       80.22       91.50      3.48 o
  10   0   0       51.62       51.47      3.96 o
   1   1   0        9.55       10.30      0.25 o
   2   1   0      779.49      725.92      8.46 o
   3   1   0        6.62        6.28      0.29 o
   4   1   0     1987.55     2111.49     22.20 o
   5   1   0      377.32      376.49      4.32 o
   6   1   0       10.76       10.56      0.96 o
   7   1   0       11.89       13.56      0.85 o
   8   1   0        4.31        4.84      0.64 o
   9   1   0      110.48      111.75      2.58 o
  10   1   0        0.16        1.32      1.40 o
   0   2   0     6334.88     6477.06    243.95 o
   1   2   0     2760.36     2817.20     32.14 o
   2   2   0     1789.16     1852.71     19.10 o
   3   2   0     2458.55     2598.60     28.38 o
   4   2   0      858.13      985.20     11.52 o
   5   2   0       46.76       44.26      1.06 o
   6   2   0      148.27      146.29      2.12 o
   7   2   0      331.48      337.22      4.42 o
   8   2   0      107.60      113.18      3.14 o
   9   2   0        2.55        3.74      0.96 o
  10   2   0        0.13        1.24      0.84 o
   1   3   0     3353.80     3440.00     44.72 o
   2   3   0     4142.23     4294.34     45.61 o
   3   3   0      448.85      507.45      5.73 o
   4   3   0      438.91      466.75      5.41 o
   5   3   0       15.03       17.41      0.55 o
   6   3   0       55.41       59.73      1.12 o
   7   3   0      273.69      270.42      3.86 o
   8   3   0      107.27      106.49      2.34 o
   9   3   0       10.88       13.16      1.24 o
  10   3   0        6.59        9.13      1.24 o
   0   4   0     2349.69     2346.17     60.28 o
   1   4   0      499.91      526.88      6.19 o
   2   4   0      979.44     1016.34     11.16 o
   3   4   0     1529.67     1533.83     18.52 o
   4   4   0      508.99      576.67      6.56 o
   5   4   0      575.20      663.60      7.90 o
   6   4   0      302.79      317.20      3.88 o
   7   4   0      373.37      380.48      5.95 o
   8   4   0       51.18       48.34      1.91 o
   9   4   0       16.70       14.03      1.24 o
  10   4   0       29.06       29.88      1.76 o
   1   5   0     1168.93     1151.10     13.36 o
   2   5   0      527.18      600.50      8.07 o
   3   5   0        0.73        0.94      0.25 o
   4   5   0       94.58       93.90      1.54 o
   5   5   0       70.77       91.42      1.74 o
   6   5   0       24.95       27.36      0.72 o
   7   5   0      255.26      244.08      5.22 o
   8   5   0       41.25       41.91      1.90 o
   9   5   0       33.32       31.43      1.75 o
  10   5   0        1.26        1.70      0.96 o
   0   6   0     2102.31     2050.84     38.50 o
   1   6   0      658.40      673.68      8.74 o
   2   6   0       39.90       29.00      0.52 o
   3   6   0     4862.98     5020.41     58.74 o
   4   6   0        0.97        0.53      0.30 o
   5   6   0      919.65      911.71     14.06 o
   6   6   0      253.50      248.44      4.72 o
   7   6   0      191.30      174.06      4.05 o
   8   6   0       35.10       24.64      1.52 o
   9   6   0       66.80       63.02      2.29 o
  10   6   0        0.01       -0.93      0.93 o
   1   7   0     4537.62     4889.34     86.29 o
   2   7   0     2247.55     2335.21     32.99 o
   3   7   0      173.69      184.47      2.65 o
   4   7   0        7.75        5.68      0.31 o
   5   7   0       79.36       79.33      1.93 o
   6   7   0        3.72        1.98      0.76 o
   7   7   0       15.44       17.91      1.40 o
   8   7   0        1.56        1.98      0.93 o
   9   7   0       29.19       30.35      2.33 o
  10   7   0       36.23       37.64      3.63 o
   0   8   0       70.19      117.16      4.28 o
   1   8   0      159.20      196.77      2.73 o
   2   8   0       59.56       60.78      1.02 o
   3   8   0      272.60      300.81      3.80 o
   4   8   0      386.39      370.89      5.27 o
   5   8   0       22.62       24.32      0.82 o
   6   8   0       30.27       24.43      1.87 o
   7   8   0        1.34        0.33      0.99 o
   8   8   0       27.68       26.83      1.87 o
   9   8   0       23.46       22.35      2.31 o
  10   8   0        1.23        1.98      1.40 o
   1   9   0      723.60      626.84      8.11 o
   2   9   0     2487.86     2589.30     32.60 o
   3   9   0      231.40      251.06      3.59 o
   4   9   0     1277.10     1222.60     16.31 o
   5   9   0        0.06        0.85      0.57 o
   6   9   0      290.82      278.25      7.23 o
   7   9   0       65.14       58.81      2.53 o
   8   9   0        1.18        0.66      0.93 o
   9   9   0       19.64       16.99      1.87 o
  10   9   0       56.28       57.79      3.01 o
   0  10   0      776.44      690.97     13.52 o
   1  10   0       20.86       31.62      0.77 o
   2  10   0       69.18       67.60      1.28 o
   3  10   0      169.30      164.36      2.52 o
   4  10   0       33.95       38.51      1.10 o
   5  10   0       20.28       19.80      0.90 o
   6  10   0       30.55       32.67      3.30 o
   7  10   0        2.25        1.65      0.93 o
   8  10   0        2.90        0.33      0.93 o
   9  10   0        0.49        0.66      1.10 o
   1  11   0     1034.74     1108.17     14.20 o
   2  11   0       16.76       13.12      0.59 o
   3  11   0       36.51       36.03      0.87 o
   4  11   0      443.54      415.78      6.91 o
   5  11   0        0.04        2.31      0.93 o
   6  11   0       95.85       90.59      3.96 o
   7  11   0        7.15        7.50      1.40 o
   8  11   0        1.09        0.53      1.10 o
   9  11   0       44.79       44.60      2.80 o
   0  12   0     1113.06     1071.32     18.58 o
   1  12   0      234.25      242.67      3.74 o
   2  12   0       86.43       84.76      1.74 o
   3  12   0      216.14      201.16      3.71 o
   4  12   0      277.96      271.82      4.72 o
   5  12   0       97.69       91.76      3.27 o
   6  12   0        0.93        0.66      1.32 o
   7  12   0        5.64        5.28      1.40 o
   8  12   0      152.02      150.42      4.88 o
   9  12   0       24.65       24.58      2.06 o
   1  13   0      362.90      341.70      5.42 o
   2  13   0      618.87      631.32     10.38 o
   3  13   0      769.96      749.58     11.97 o
   4  13   0      979.45      939.89     20.71 o
   5  13   0        0.30        1.98      1.32 o
   6  13   0        0.19        0.66      1.32 o
   7  13   0      131.43      121.11      4.20 o
   8  13   0       22.60       24.02      2.06 o
   9  13   0       55.31       63.35      4.62 o
   0  14   0       36.32       41.31      1.87 o
   1  14   0      256.41      232.20      3.74 o
   2  14   0       81.71       87.85      2.63 o
   3  14   0        5.23        4.78      0.71 o
   4  14   0       63.52       62.20      2.53 o
   5  14   0      152.94      142.89      4.62 o
   6  14   0       20.35       17.13      2.31 o
   7  14   0       14.46       12.28      1.98 o
   8  14   0        0.75       -0.53      1.10 o
   1  15   0     1259.72     1136.21     18.26 o
   2  15   0        0.93        0.82      0.66 o
   3  15   0       11.65       10.57      0.84 o
   4  15   0        3.88        5.36      0.93 o
   5  15   0        3.92        5.74      1.10 o
   6  15   0       46.64       50.98      2.53 o
   7  15   0       47.31       46.85      2.53 o
   8  15   0        8.33        6.37      1.40 o
   0  16   0        9.98       18.86      1.40 o
   1  16   0        4.67        8.22      1.10 o
   2  16   0       31.94       33.45      1.51 o
   3  16   0      127.79      137.96      6.93 o
   4  16   0        2.96        3.71      0.99 o
   5  16   0       49.55       52.87      2.53 o
   6  16   0       84.84       88.21      3.48 o
   7  16   0       43.50       42.62      2.53 o
   1  17   0       24.99       22.47      1.24 o
   2  17   0      143.90      122.24      3.48 o
   3  17   0       12.02        7.92      1.40 o
   4  17   0       28.70       29.46      1.87 o
   5  17   0        8.51       10.90      1.40 o
   6  17   0        1.54        2.64      1.65 o
   7  17   0        0.79        1.98      1.40 o
   0  18   0       23.04       32.33      2.64 o
   1  18   0       30.42       30.72      1.87 o
   2  18   0       11.37        9.90      1.98 o
   3  18   0      128.68      123.42      4.20 o
   4  18   0       19.04       19.43      1.98 o
   5  18   0       75.18       75.23      3.27 o
   6  18   0       64.81       69.63      3.27 o
   1  19   0      120.41      126.51      3.95 o
   2  19   0       22.48       19.14      2.64 o
   3  19   0       12.91       12.22      1.40 o
   4  19   0       15.55       13.86      1.58 o
   5  19   0        0.25        1.72      1.10 o
   6  19   0        4.32        3.30      1.40 o
   0  20   0       11.60       19.14      1.98 o
   1  20   0        0.22        1.98      1.32 o
   2  20   0        0.05       -1.32      1.32 o
   3  20   0       88.06      106.27      3.73 o
   4  20   0       32.48       34.72      2.33 o
   5  20   0       10.26       13.92      2.31 o
   1  21   0       45.24       51.47      3.96 o
   2  21   0        3.46        1.98      1.98 o
   3  21   0       13.29       18.69      1.98 o
   4  21   0       28.56       33.99      2.33 o
   1  22   0        4.77        5.94      1.98 o
   2  22   0       17.77       17.82      2.64 o
   3  22   0      105.09      125.26      4.95 o
 -11   1   1        6.57       10.07      1.87 o
 -10   1   1       10.27       12.54      1.87 o
  -9   1   1        9.56       18.27      3.37 o
  -8   1   1      162.49      159.20      2.50 o
  -7   1   1       47.66       42.59      1.53 o
  -6   1   1      182.35      200.78      2.81 o
  -5   1   1      228.17      187.46      2.53 o
  -4   1   1      384.60      378.34      4.67 o
  -3   1   1       47.84       52.93      0.90 o
  -2   1   1       86.92      102.50      1.49 o
  -1   1   1        0.96        4.05      0.29 o
   0   1   1     1237.90     1280.35     15.94 o
   1   1   1       50.87       60.70      0.69 o
   2   1   1      422.70      473.53      5.11 o
   3   1   1      661.26      654.25      6.83 o
   4   1   1      219.25      272.03      3.01 o
   5   1   1      217.00      214.24      2.66 o
   6   1   1      400.05      421.89      5.57 o
   7   1   1      114.58      131.20      2.62 o
   8   1   1       52.00       62.42      1.79 o
   9   1   1       56.54       60.12      1.79 o
  10   1   1        0.00       -1.32      1.32 o
 -11   2   1       33.44       35.02      2.80 o
 -10   2   1       24.36       31.89      2.64 o
  -9   2   1     1028.05     1072.82     19.70 o
  -8   2   1       17.06       17.41      1.21 o
  -7   2   1      326.28      344.55      4.78 o
  -6   2   1      252.51      265.71      3.52 o
  -5   2   1      153.44      158.01      2.12 o
  -4   2   1     1650.30     1628.90     18.79 o
  -3   2   1      599.02      600.29      7.11 o
  -2   2   1     4719.31     4766.34     60.43 o
  -1   2   1       92.47       93.96      1.17 o
   0   2   1     2345.68     2336.92     26.63 o
   1   2   1     1937.58     2060.87     26.08 o
   2   2   1     2953.25     3121.19     33.63 o
   3   2   1      481.36      593.62      5.93 o
   4   2   1      504.77      540.27      5.65 o
   5   2   1      532.84      509.02      5.79 o
   6   2   1       31.48       44.65      1.14 o
   7   2   1     2389.80     2435.95     33.60 o
   8   2   1        6.83        9.54      0.78 o
   9   2   1      164.67      170.13      3.52 o
  10   2   1       63.76       69.29      3.96 o
 -11   3   1        0.00        0.00      2.64 o
 -10   3   1        1.02        1.65      1.40 o
  -9   3   1       26.85       45.62      2.53 o
  -8   3   1        1.69        1.98      0.76 o
  -7   3   1        0.44        1.26      0.43 o
  -6   3   1        3.89        7.79      0.64 o
  -5   3   1      718.15      720.17      8.17 o
  -4   3   1       54.43       59.17      0.97 o
  -3   3   1        0.57        0.66      0.25 o
  -2   3   1     2031.65     2027.74     25.61 o
  -1   3   1       77.64       82.60      1.12 o
   0   3   1     4576.65     4796.52     54.21 o
   1   3   1      218.06      219.62      4.16 o
   2   3   1      152.73      194.90      2.81 o
   3   3   1     2543.67     2842.34     29.25 o
   4   3   1      260.38      345.99      3.80 o
   5   3   1       33.55       31.86      0.74 o
   6   3   1       10.41       11.66      0.59 o
   7   3   1      208.60      205.84      5.77 o
   8   3   1        2.27        3.51      0.66 o
   9   3   1        7.20        9.11      1.14 o
  10   3   1        3.69        1.98      1.32 o
 -10   4   1        2.67        5.06      1.14 o
  -9   4   1      173.15      170.96      4.27 o
  -8   4   1        1.66        1.32      0.76 o
  -7   4   1      609.76      612.51     10.93 o
  -6   4   1      976.33      997.83     14.05 o
  -5   4   1      561.96      620.72      7.79 o
  -4   4   1      877.48      886.07     10.44 o
  -3   4   1        0.36        1.20      0.30 o
  -2   4   1      147.00      141.78      2.27 o
  -1   4   1       10.84       18.31      0.37 o
   0   4   1       55.83       63.29      1.03 o
   1   4   1      142.51      157.62      2.32 o
   2   4   1     1607.84     1700.36     21.90 o
   3   4   1      179.07      207.90      2.51 o
   4   4   1     3084.81     3336.49     33.08 o
   5   4   1     1088.95     1124.89     13.84 o
   6   4   1       19.70       26.66      0.84 o
   7   4   1      337.98      329.36      5.10 o
   8   4   1       15.96       18.37      1.21 o
   9   4   1        1.35        0.88      0.83 o
  10   4   1       93.54       96.35      4.62 o
 -10   5   1       74.46       71.21      2.52 o
  -9   5   1       92.83       92.47      2.90 o
  -8   5   1      144.65      143.28      3.67 o
  -7   5   1       70.40       61.08      1.54 o
  -6   5   1        2.11        2.76      0.43 o
  -5   5   1      202.76      175.29      2.66 o
  -4   5   1        1.68        1.48      0.26 o
  -3   5   1       40.35       51.19      0.92 o
  -2   5   1     2011.87     1946.50     23.97 o
  -1   5   1       76.49       81.21      1.20 o
   0   5   1     2267.15     2329.87     28.29 o
   1   5   1      341.91      378.67      4.92 o
   2   5   1        2.32        2.61      0.27 o
   3   5   1      310.29      307.34      3.91 o
   4   5   1       23.78       17.84      0.50 o
   5   5   1      220.28      203.13      3.35 o
   6   5   1      388.08      389.37      6.00 o
   7   5   1      153.67      144.58      2.94 o
   8   5   1      365.05      346.60      7.15 o
   9   5   1      201.72      221.98      5.20 o
  10   5   1        0.03        1.32      1.32 o
 -10   6   1        6.21        4.62      1.14 o
  -9   6   1        9.23        7.12      1.28 o
  -8   6   1        0.02        0.44      0.76 o
  -7   6   1       13.10       13.99      2.05 o
  -6   6   1      153.36      140.75      2.38 o
  -5   6   1      363.92      395.77      5.47 o
  -4   6   1       81.05       82.49      1.33 o
  -3   6   1      187.92      188.51      2.46 o
  -2   6   1       89.83       93.94      1.37 o
  -1   6   1     1034.54     1086.45     13.69 o
   0   6   1      179.12      186.34      2.44 o
   1   6   1      523.56      525.22      6.07 o
   2   6   1        3.42        3.96      0.40 o
   3   6   1      872.20     1025.25     12.55 o
   4   6   1      181.07      158.24      2.29 o
   5   6   1       19.80       19.32      1.14 o
   6   6   1        0.61       -0.65      0.65 o
   7   6   1       21.57       19.47      1.40 o
   8   6   1       14.19       12.54      1.40 o
   9   6   1       13.53       13.57      1.98 o
  10   6   1        0.73        0.00      1.98 o
 -10   7   1       34.65       32.45      2.33 o
  -9   7   1       34.01       31.43      1.75 o
  -8   7   1      101.02       95.72      2.90 o
  -7   7   1        7.63        7.01      0.96 o
  -6   7   1        6.24        5.63      0.63 o
  -5   7   1      277.81      254.81      3.58 o
  -4   7   1        0.47        0.29      0.29 o
  -3   7   1      219.50      189.29      2.53 o
  -2   7   1     1691.19     1783.95     22.02 o
  -1   7   1      180.42      201.07      2.91 o
   0   7   1     2525.71     2739.78     34.19 o
   1   7   1      196.93      190.85      2.90 o
   2   7   1       15.53        7.37      0.52 o
   3   7   1      256.41      245.57      3.29 o
   4   7   1        0.04        1.40      0.40 o
   5   7   1       15.62       15.69      0.78 o
   6   7   1      217.28      211.72      4.88 o
   7   7   1       37.96       38.74      2.31 o
   8   7   1      146.14      130.35      4.20 o
   9   7   1       64.60       68.63      2.80 o
 -10   8   1       15.78       18.86      1.87 o
  -9   8   1       46.41       44.88      2.33 o
  -8   8   1       25.92       25.75      1.87 o
  -7   8   1       75.67       75.02      2.97 o
  -6   8   1      594.93      547.18      9.88 o
  -5   8   1       17.19       18.06      0.84 o
  -4   8   1      444.24      410.43      5.39 o
  -3   8   1      214.52      220.97      2.92 o
  -2   8   1       35.14       39.47      0.85 o
  -1   8   1     3093.52     3566.62     47.45 o
   0   8   1      326.16      350.70      4.72 o
   1   8   1      150.61      158.20      1.98 o
   2   8   1      554.77      547.57      7.35 o
   3   8   1       85.39       87.43      1.43 o
   4   8   1     1424.08     1375.88     18.80 o
   5   8   1      171.81      169.62      4.02 o
   6   8   1       36.22       32.51      1.36 o
   7   8   1      146.54      144.94      4.42 o
   8   8   1      117.26      117.08      5.94 o
   9   8   1        0.01       -0.66      0.93 o
 -10   9   1       82.78       79.50      5.28 o
  -9   9   1        0.05       -0.66      1.32 o
  -8   9   1       71.68       74.72      3.30 o
  -7   9   1      300.94      285.04      7.43 o
  -6   9   1       99.92       99.66      3.27 o
  -5   9   1       52.14       52.02      1.44 o
  -4   9   1       65.17       57.21      1.14 o
  -3   9   1      375.27      416.25      5.75 o
  -2   9   1        0.16        0.11      0.27 o
  -1   9   1      176.85      195.26      2.73 o
   0   9   1        3.98        3.05      0.30 o
   1   9   1      708.91      853.95     10.10 o
   2   9   1        7.54        6.73      0.46 o
   3   9   1       11.56       12.67      0.48 o
   4   9   1      159.36      140.29      2.73 o
   5   9   1      588.14      549.13      9.03 o
   6   9   1       60.95       61.45      1.85 o
   7   9   1       13.27       14.64      1.40 o
   8   9   1      283.51      266.06     10.56 o
   9   9   1        7.03        8.92      1.40 o
 -10  10   1       24.60       27.12      2.33 o
  -9  10   1       11.20       13.04      1.58 o
  -8  10   1        1.72        3.30      1.40 o
  -7  10   1        1.57        3.63      1.40 o
  -6  10   1       40.22       38.89      2.31 o
  -5  10   1      570.52      564.27     11.12 o
  -4  10   1       48.89       48.18      1.04 o
  -3  10   1        6.54        9.29      0.44 o
  -2  10   1      211.41      231.15      3.78 o
  -1  10   1     2520.54     2620.14     32.99 o
   0  10   1       89.83      117.84      1.81 o
   1  10   1       32.17       39.14      0.68 o
   2  10   1        8.94       11.36      0.39 o
   3  10   1     1632.11     1647.41     25.31 o
   4  10   1        9.57        9.14      0.52 o
   5  10   1       31.16       30.77      1.50 o
   6  10   1       10.68        7.32      1.65 o
   7  10   1       41.74       46.23      2.33 o
   8  10   1       30.56       33.67      2.33 o
   9  10   1        0.66        0.26      1.10 o
  -9  11   1       10.96       11.56      1.87 o
  -8  11   1      118.84      118.47      4.20 o
  -7  11   1      690.34      628.59     16.52 o
  -6  11   1     1425.40     1322.57     28.84 o
  -5  11   1      732.16      721.02     14.13 o
  -4  11   1        8.63       10.44      0.71 o
  -3  11   1      237.90      238.97      3.59 o
  -2  11   1       58.68       63.97      1.44 o
  -1  11   1       20.20       23.99      0.76 o
   0  11   1       51.79       61.36      1.31 o
   1  11   1      166.78      134.24      1.96 o
   2  11   1      422.66      426.05      5.47 o
   3  11   1     1185.11     1141.07     17.80 o
   4  11   1     1389.43     1292.89     20.07 o
   5  11   1     2017.51     1880.92     31.65 o
   6  11   1      225.95      218.82      9.24 o
   7  11   1        7.98        9.51      2.31 o
   8  11   1       55.22       57.17      2.80 o
   9  11   1       24.82       26.39      3.30 o
  -9  12   1       13.33       10.90      1.87 o
  -8  12   1        6.60        7.69      1.98 o
  -7  12   1        0.09        1.32      0.93 o
  -6  12   1        7.63       10.90      1.40 o
  -5  12   1       27.57       26.10      1.87 o
  -4  12   1      224.87      208.88      4.79 o
  -3  12   1       95.23       79.46      1.59 o
  -2  12   1        9.54        8.80      0.59 o
  -1  12   1       84.03      110.70      1.88 o
   0  12   1       10.26       11.33      0.57 o
   1  12   1      203.64      181.64      2.59 o
   2  12   1      331.30      307.11      5.95 o
   3  12   1        5.01        3.70      0.57 o
   4  12   1       76.59       74.06      1.92 o
   5  12   1       24.91       26.22      1.44 o
   6  12   1       18.33       19.34      1.58 o
   7  12   1       46.85       35.83      2.64 o
   8  12   1        8.58       10.72      1.40 o
  -9  13   1        6.22        7.26      1.58 o
  -8  13   1        5.86        6.66      1.40 o
  -7  13   1       22.30       16.88      1.58 o
  -6  13   1      220.96      196.07      5.60 o
  -5  13   1        0.12        0.99      0.93 o
  -4  13   1       29.56       26.89      1.52 o
  -3  13   1      767.46      767.40     11.25 o
  -2  13   1       18.22       19.67      0.79 o
  -1  13   1        3.09        5.57      0.79 o
   0  13   1        1.25        1.54      0.34 o
   1  13   1     1313.16     1384.20     20.13 o
   2  13   1        0.43        0.82      0.58 o
   3  13   1        2.90        3.26      0.76 o
   4  13   1      411.82      382.70      7.16 o
   5  13   1       39.05       35.97      1.87 o
   6  13   1        6.71        6.96      1.98 o
   7  13   1        2.61        1.58      1.10 o
   8  13   1       32.62       35.99      2.33 o
  -8  14   1        1.31        0.33      1.40 o
  -7  14   1       43.53       49.15      2.64 o
  -6  14   1       20.88       20.54      1.87 o
  -5  14   1       91.75      102.29      3.73 o
  -4  14   1       65.48       59.92      2.53 o
  -3  14   1      480.27      472.78     13.65 o
  -2  14   1      103.61      100.11      2.09 o
  -1  14   1      117.13      119.69      2.58 o
   0  14   1       47.93       42.14      0.99 o
   1  14   1      446.16      454.19      8.67 o
   2  14   1      144.76      122.27      3.08 o
   3  14   1      190.62      188.73      3.88 o
   4  14   1       19.86       23.09      1.24 o
   5  14   1      185.16      184.25      5.13 o
   6  14   1        0.61        1.98      0.93 o
   7  14   1       46.72       38.03      3.96 o
   8  14   1       50.68       56.16      2.80 o
  -8  15   1       50.19       50.29      2.80 o
  -7  15   1       55.05       55.28      5.28 o
  -6  15   1       37.33       36.96      2.33 o
  -5  15   1      184.22      176.58      5.13 o
  -4  15   1        1.97        4.71      0.93 o
  -3  15   1       34.95       38.30      1.62 o
  -2  15   1      169.01      173.92      3.96 o
  -1  15   1        0.23       -0.51      0.51 o
   0  15   1      217.47      216.88      4.76 o
   1  15   1       39.80       41.93      1.62 o
   2  15   1       19.53       13.26      0.96 o
   3  15   1      286.92      266.75      5.45 o
   4  15   1       12.24       16.50      1.40 o
   5  15   1      154.74      154.47      4.67 o
   6  15   1       60.63       65.44      2.80 o
   7  15   1        3.96        2.31      1.40 o
  -8  16   1        0.31        0.99      1.40 o
  -7  16   1       17.59       15.68      1.87 o
  -6  16   1       10.20       11.00      1.58 o
  -5  16   1       92.64       86.16      3.27 o
  -4  16   1        3.65        5.28      1.10 o
  -3  16   1       88.42       78.62      2.80 o
  -2  16   1      199.61      190.34      5.54 o
  -1  16   1       29.34       21.05      1.05 o
   0  16   1      156.07      150.27      3.64 o
   1  16   1       85.00       83.01      2.39 o
   2  16   1       24.69       22.93      1.58 o
   3  16   1       65.39       59.40      1.75 o
   4  16   1       43.43       43.69      2.06 o
   5  16   1        5.92        4.95      1.40 o
   6  16   1        5.32        5.66      1.40 o
   7  16   1       10.15        7.92      1.40 o
  -7  17   1       13.34       13.55      2.97 o
  -6  17   1       41.04       42.36      2.53 o
  -5  17   1        6.86        4.29      1.40 o
  -4  17   1        0.84        0.33      0.93 o
  -3  17   1      145.72      121.68      7.26 o
  -2  17   1      172.94      187.92      5.54 o
  -1  17   1        6.45        5.36      0.93 o
   0  17   1      212.47      227.70      4.88 o
   1  17   1      152.78      128.05      3.73 o
   2  17   1        5.32        2.64      0.93 o
   3  17   1       11.21        8.78      1.40 o
   4  17   1      106.62      111.57      3.73 o
   5  17   1        2.13        3.96      1.40 o
   6  17   1      185.70      181.84      5.60 o
  -7  18   1        2.08        2.31      1.40 o
  -6  18   1       61.95       66.65      3.27 o
  -5  18   1        0.21        0.33      0.99 o
  -4  18   1       63.06       70.88      3.96 o
  -3  18   1        0.03       -1.32      1.32 o
  -2  18   1        5.39        2.64      1.32 o
  -1  18   1       37.25       60.89      3.30 o
   0  18   1        4.86        4.31      0.93 o
   1  18   1        0.55        0.99      0.93 o
   2  18   1       97.00      100.07      3.27 o
   3  18   1        1.98        0.00      0.93 o
   4  18   1      107.66      113.08      3.95 o
   5  18   1        1.90        1.32      1.10 o
   6  18   1        0.40        2.24      1.10 o
  -6  19   1       12.36       14.55      1.87 o
  -5  19   1        1.94        2.31      1.40 o
  -4  19   1        3.37        3.70      1.10 o
  -3  19   1       45.84       43.26      3.96 o
  -2  19   1        5.89        8.58      1.98 o
  -1  19   1        0.41        0.00      1.32 o
   0  19   1       16.91       24.13      1.87 o
   1  19   1       69.99       69.70      2.80 o
   2  19   1        0.26        0.00      0.93 o
   3  19   1        2.13        4.49      1.10 o
   4  19   1       42.04       50.24      2.53 o
   5  19   1       21.55       24.02      2.06 o
  -5  20   1       54.19       48.97      2.80 o
  -4  20   1       37.97       36.70      2.33 o
  -3  20   1       25.25       32.69      2.33 o
  -2  20   1        5.20        5.94      1.98 o
  -1  20   1      100.60      104.93      5.28 o
   0  20   1        0.82        0.33      0.93 o
   1  20   1       34.09       46.64      2.33 o
   2  20   1       38.39       38.27      3.30 o
   3  20   1       27.05       26.17      2.06 o
   4  20   1      107.84      107.95      3.95 o
   5  20   1        8.42        3.96      1.40 o
  -4  21   1       11.07       15.18      1.87 o
  -3  21   1       10.28        9.94      1.40 o
  -2  21   1        0.26        0.00      1.32 o
  -1  21   1        0.05       -0.66      1.32 o
   0  21   1        8.18        8.58      1.98 o
   1  21   1       24.41       27.48      2.06 o
   2  21   1       15.80       20.46      2.64 o
   3  21   1        0.08        0.66      1.10 o
   4  21   1        6.65        7.26      1.40 o
  -3  22   1        0.01       -0.93      0.93 o
  -2  22   1       48.93       54.77      3.96 o
  -1  22   1       12.58       15.18      2.64 o
   0  22   1       11.00        9.24      1.98 o
   1  22   1        1.19        3.96      1.98 o
   2  22   1        0.24        3.30      1.98 o
 -11   0   2       78.77       87.11      5.28 o
 -10   0   2      107.76      124.07      6.60 o
  -9   0   2        0.74       -1.32      1.32 o
  -8   0   2       95.94       96.59      2.68 o
  -7   0   2        3.19        4.19      0.99 o
  -6   0   2        1.25        5.18      2.64 o
  -5   0   2      549.95      597.95     10.17 o
  -4   0   2      704.21      692.30     11.51 o
  -3   0   2      872.84      797.71     13.09 o
  -2   0   2   101378.35    88067.88   3821.81 o
  -1   0   2     7035.24     7561.29    111.69 o
   0   0   2    11053.46    11585.74    184.81 o
   1   0   2     1229.38     1229.89     19.63 o
   2   0   2     1602.36     1737.40     32.99 o
   3   0   2      140.86      199.91      2.89 o
   4   0   2      422.26      477.52      6.70 o
   5   0   2      321.37      349.72      6.68 o
   6   0   2      941.77      914.75     16.88 o
   7   0   2        8.08        8.63      1.10 o
   8   0   2      292.32      271.35      9.24 o
   9   0   2      425.00      476.12     15.19 o
  10   0   2       24.71       25.73      2.64 o
 -11   1   2       13.08       12.68      1.87 o
 -10   1   2        8.59       12.57      1.87 o
  -9   1   2        0.85        0.00      1.40 o
  -8   1   2        0.14        0.96      0.71 o
  -7   1   2      155.35      143.45      2.45 o
  -6   1   2      492.01      518.67      7.15 o
  -5   1   2       71.50       83.22      2.27 o
  -4   1   2       31.98       40.62      1.65 o
  -3   1   2      192.21      150.54      1.97 o
  -2   1   2     3116.50     3168.23     39.98 o
  -1   1   2       82.31       84.46      1.29 o
   0   1   2      343.17      328.08      5.31 o
   1   1   2      396.11      431.87      4.73 o
   2   1   2     1546.83     1744.59     17.65 o
   3   1   2      114.57      130.25      1.56 o
   4   1   2      128.85      126.52      1.60 o
   5   1   2      174.47      197.13      2.72 o
   6   1   2        4.91        3.89      0.73 o
   7   1   2      285.49      298.16      4.84 o
   8   1   2        8.75        8.29      2.31 o
   9   1   2        1.43        0.33      1.65 o
  10   1   2       26.37       30.48      1.98 o
 -11   2   2        0.04        1.32      1.40 o
 -10   2   2       28.08       31.80      2.33 o
  -9   2   2      129.08      136.23     11.22 o
  -8   2   2       35.41       34.53      1.38 o
  -7   2   2        8.58       10.70      0.75 o
  -6   2   2       89.81      103.45      1.90 o
  -5   2   2     1171.56     1089.13     14.71 o
  -4   2   2      658.52      705.31      8.36 o
  -3   2   2      439.73      447.91      5.92 o
  -2   2   2     5014.86     5264.92     61.39 o
  -1   2   2     2372.51     2419.21     24.31 o
   0   2   2      387.90      416.99      4.84 o
   1   2   2     1104.35     1206.64     13.93 o
   2   2   2     2851.97     3254.38     34.53 o
   3   2   2      246.07      249.76      2.86 o
   4   2   2      165.71      155.60      1.81 o
   5   2   2      421.23      419.12      5.31 o
   6   2   2      376.15      374.91      5.21 o
   7   2   2       29.08       31.47      1.70 o
   8   2   2        0.60        0.99      0.93 o
   9   2   2       56.91       61.89      2.53 o
  10   2   2       22.46       26.39      2.64 o
 -11   3   2        1.99        2.64      1.98 o
 -10   3   2       21.14       18.57      1.87 o
  -9   3   2      103.70      106.71      3.11 o
  -8   3   2        7.18        6.71      0.86 o
  -7   3   2       22.52       24.82      1.04 o
  -6   3   2      192.32      176.12      2.83 o
  -5   3   2       52.91       58.72      1.77 o
  -4   3   2      633.48      573.60      7.41 o
  -3   3   2      735.19      728.67      8.70 o
  -2   3   2        0.01        0.34      0.27 o
  -1   3   2     4986.44     5060.46     53.79 o
   0   3   2     4305.94     4345.68     49.10 o
   1   3   2      547.11      610.72      7.70 o
   2   3   2     1312.66     1458.65     21.62 o
   3   3   2       17.39       17.14      0.44 o
   4   3   2      233.22      261.11      2.97 o
   5   3   2      419.99      396.22      5.69 o
   6   3   2      321.33      299.63      5.44 o
   7   3   2       15.10       15.47      0.89 o
   8   3   2       22.73       26.27      2.31 o
   9   3   2        0.09       -0.66      0.93 o
 -11   4   2       11.59       11.26      1.87 o
 -10   4   2       26.85       25.61      2.33 o
  -9   4   2      165.84      167.03      4.27 o
  -8   4   2      166.15      160.41      3.54 o
  -7   4   2      152.56      163.27      2.89 o
  -6   4   2      353.76      351.62      5.39 o
  -5   4   2      648.91      620.15      9.51 o
  -4   4   2      196.48      197.36      2.92 o
  -3   4   2      706.39      724.21      8.79 o
  -2   4   2     1823.12     1761.81     22.08 o
  -1   4   2      123.34      136.57      1.62 o
   0   4   2      459.58      480.70      5.55 o
   1   4   2     1454.56     1504.79     17.99 o
   2   4   2      206.80      274.18      3.80 o
   3   4   2     1125.92     1326.59     17.31 o
   4   4   2      253.87      271.22      4.15 o
   5   4   2      708.10      721.39      9.39 o
   6   4   2       71.67       62.54      2.36 o
   7   4   2       11.80       11.77      0.86 o
   8   4   2       56.98       57.10      2.33 o
   9   4   2        2.78        1.98      0.93 o
 -11   5   2       11.80       13.20      1.87 o
 -10   5   2        8.77        9.87      1.36 o
  -9   5   2      105.77      105.19      3.16 o
  -8   5   2       22.17       21.64      1.52 o
  -7   5   2       22.35       24.79      1.04 o
  -6   5   2       26.45       31.50      1.00 o
  -5   5   2       11.05       11.22      0.57 o
  -4   5   2        1.16        1.81      0.28 o
  -3   5   2      626.23      579.09      7.10 o
  -2   5   2       43.08       43.77      0.78 o
  -1   5   2      399.50      393.63      5.55 o
   0   5   2      719.91      816.63      9.29 o
   1   5   2      105.23      143.05      2.02 o
   2   5   2      200.02      204.80      5.29 o
   3   5   2      147.69      197.27      3.70 o
   4   5   2        1.13        4.62      0.67 o
   5   5   2      345.45      310.06     16.11 o
   6   5   2      139.81      141.78      2.99 o
   7   5   2       46.66       36.97      1.87 o
   8   5   2       12.88       11.22      1.98 o
   9   5   2        2.99        2.64      1.32 o
 -10   6   2       22.12       17.80      1.52 o
  -9   6   2       96.08       91.25      2.90 o
  -8   6   2      184.19      166.52      4.05 o
  -7   6   2      201.25      193.36      4.00 o
  -6   6   2       37.53       29.97      1.02 o
  -5   6   2     1516.90     1520.86     19.55 o
  -4   6   2        4.28        3.07      0.44 o
  -3   6   2      172.20      161.39      2.40 o
  -2   6   2     1013.35      925.53     11.77 o
  -1   6   2      700.57      690.78      7.90 o
   0   6   2      526.33      494.91      5.47 o
   1   6   2     5897.62     5983.96     82.40 o
   2   6   2      191.06      232.62      3.21 o
   3   6   2     1722.05     1766.87     27.16 o
   4   6   2      139.03      146.78      2.62 o
   5   6   2      184.35      178.80      3.33 o
   6   6   2       29.69       18.91      0.90 o
   7   6   2      181.54      162.86      4.95 o
   8   6   2        7.80        8.58      1.98 o
   9   6   2      116.92      111.53      5.28 o
 -10   7   2        7.54        7.54      1.14 o
  -9   7   2        0.60       -0.22      0.83 o
  -8   7   2       14.64       13.88      1.24 o
  -7   7   2       10.54        9.53      1.14 o
  -6   7   2       34.26       34.53      1.05 o
  -5   7   2       48.78       48.57      1.26 o
  -4   7   2     1704.42     1724.48     21.73 o
  -3   7   2     1327.52     1217.45     14.59 o
  -2   7   2      101.56       98.92      1.32 o
  -1   7   2     3977.38     4083.15     45.95 o
   0   7   2     1302.86     1286.72     14.00 o
   1   7   2      171.10      191.66      3.49 o
   2   7   2        0.88        0.11      0.27 o
   3   7   2      334.28      347.88      4.55 o
   4   7   2       11.13        8.48      0.45 o
   5   7   2       83.23       88.91      2.76 o
   6   7   2       25.46       17.35      2.97 o
   7   7   2       87.77       92.56      3.96 o
   8   7   2       42.50       38.27      3.30 o
   9   7   2       11.93        9.90      1.98 o
 -10   8   2        0.56        0.40      1.10 o
  -9   8   2        0.03       -1.32      1.32 o
  -8   8   2        3.22        2.31      0.99 o
  -7   8   2        3.59        3.71      0.99 o
  -6   8   2      171.56      166.61      3.33 o
  -5   8   2      235.90      221.94      4.07 o
  -4   8   2        6.33        8.23      0.57 o
  -3   8   2      204.65      229.06      3.28 o
  -2   8   2       30.98       41.44      0.70 o
  -1   8   2       28.45       35.46      0.72 o
   0   8   2       15.69       18.04      0.50 o
   1   8   2      178.84      219.01      2.73 o
   2   8   2      331.30      331.07      4.77 o
   3   8   2       17.50       19.86      0.60 o
   4   8   2      105.24       96.29      1.70 o
   5   8   2        5.35        6.99      0.67 o
   6   8   2      124.20      124.83     13.20 o
   7   8   2       31.57       29.69      1.87 o
   8   8   2        0.25       -1.32      1.32 o
   9   8   2       16.17       17.82      2.64 o
 -10   9   2        0.53       -0.40      1.98 o
  -9   9   2       34.73       35.09      2.33 o
  -8   9   2      103.84      101.64      3.73 o
  -7   9   2       26.57       28.36      2.97 o
  -6   9   2      486.42      460.81      9.40 o
  -5   9   2       43.51       46.06      1.31 o
  -4   9   2     1330.38     1280.64     24.65 o
  -3   9   2      176.20      143.55      2.09 o
  -2   9   2       41.36       45.31      1.10 o
  -1   9   2      949.38      888.78     10.96 o
   0   9   2     1750.71     1841.14     23.00 o
   1   9   2      577.98      622.95      7.62 o
   2   9   2     1779.96     1688.39     25.33 o
   3   9   2       79.49       92.32      1.67 o
   4   9   2      389.26      381.52      6.36 o
   5   9   2       44.16       36.60      1.36 o
   6   9   2       16.64       17.49      0.96 o
   7   9   2       54.67       51.51      1.75 o
   8   9   2      105.06      104.93      5.28 o
   9   9   2       19.94       19.14      2.64 o
 -10  10   2        0.91        0.33      1.40 o
  -9  10   2        0.01       -0.93      0.93 o
  -8  10   2        4.30        5.66      1.40 o
  -7  10   2        0.14        0.66      0.93 o
  -6  10   2        9.35        9.94      1.40 o
  -5  10   2       59.80       49.94      1.42 o
  -4  10   2      101.73      100.18      2.12 o
  -3  10   2       51.05       57.52      1.17 o
  -2  10   2      720.95      663.29      8.64 o
  -1  10   2       13.22       10.83      0.59 o
   0  10   2       21.83       20.86      0.63 o
   1  10   2      220.38      224.40      3.26 o
   2  10   2       13.05       13.58      0.86 o
   3  10   2       80.63       83.49      1.67 o
   4  10   2       52.52       58.52      1.60 o
   5  10   2       12.16       10.48      0.84 o
   6  10   2        0.08       -0.44      0.44 o
   7  10   2       10.02        8.37      1.40 o
   8  10   2       12.29       16.50      2.64 o
  -9  11   2        1.07        2.31      1.40 o
  -8  11   2       22.99       20.56      2.97 o
  -7  11   2       25.85       25.51      1.87 o
  -6  11   2       74.01       71.62      2.80 o
  -5  11   2        9.05        8.80      0.74 o
  -4  11   2       11.76       10.81      0.67 o
  -3  11   2      239.35      240.92      4.12 o
  -2  11   2       84.82       90.83      1.74 o
  -1  11   2     1076.43     1132.88     15.93 o
   0  11   2        0.30        0.53      0.30 o
   1  11   2       49.80       49.29      1.04 o
   2  11   2      666.51      631.55      9.78 o
   3  11   2      145.82      164.72      3.11 o
   4  11   2      205.71      189.85      3.88 o
   5  11   2       17.22       16.51      0.96 o
   6  11   2       61.90       48.94      1.75 o
   7  11   2       73.70       83.15      4.62 o
   8  11   2       25.41       21.78      2.64 o
  -9  12   2        4.63        4.29      1.65 o
  -8  12   2        0.71        0.53      1.10 o
  -7  12   2       22.59       21.14      1.87 o
  -6  12   2      319.80      301.65      7.69 o
  -5  12   2       86.42       80.52      2.80 o
  -4  12   2       57.33       52.07      2.32 o
  -3  12   2      324.89      327.32      5.53 o
  -2  12   2      664.86      626.29     10.31 o
  -1  12   2       11.08        9.63      0.63 o
   0  12   2       84.81       82.49      1.52 o
   1  12   2      445.72      420.28      6.77 o
   2  12   2       42.68       42.33      1.43 o
   3  12   2       79.74       78.28      1.94 o
   4  12   2        0.06        1.10      0.59 o
   5  12   2        0.98        0.99      0.70 o
   6  12   2      280.18      273.98     10.56 o
   7  12   2       13.95       12.57      1.40 o
   8  12   2       60.83       57.41      3.96 o
  -9  13   2       46.04       45.40      2.97 o
  -8  13   2       12.78       11.91      1.87 o
  -7  13   2       27.36       31.03      2.33 o
  -6  13   2      321.19      299.65      7.69 o
  -5  13   2      236.70      215.04      5.82 o
  -4  13   2      623.76      606.65     10.69 o
  -3  13   2      401.05      382.49      7.00 o
  -2  13   2        2.86        2.41      0.50 o
  -1  13   2      254.98      242.70      3.90 o
   0  13   2      217.43      215.02      3.49 o
   1  13   2     1024.51      999.26     17.82 o
   2  13   2     1045.50     1026.17     18.43 o
   3  13   2      119.58      106.93      3.73 o
   4  13   2       25.15       31.77      1.89 o
   5  13   2      211.30      205.49      4.27 o
   6  13   2       49.86       47.37      2.97 o
   7  13   2      103.48      108.89      5.94 o
   8  13   2        0.97        1.32      1.98 o
  -9  14   2       12.89       11.26      1.87 o
  -8  14   2        0.99        0.53      1.10 o
  -7  14   2       43.69       45.15      2.53 o
  -6  14   2        0.11        0.00      0.93 o
  -5  14   2       52.69       52.80      2.33 o
  -4  14   2       18.33       19.16      1.40 o
  -3  14   2      262.84      225.95      5.24 o
  -2  14   2        6.23       10.13      0.86 o
  -1  14   2       66.64       55.42      2.38 o
   0  14   2      112.96      117.07      2.32 o
   1  14   2       71.82       73.53      2.22 o
   2  14   2      302.28      293.32      6.76 o
   3  14   2      172.03      158.82      3.50 o
   4  14   2       39.01       41.61      1.43 o
   5  14   2        4.48        2.31      0.93 o
   6  14   2        0.82       -0.33      0.99 o
   7  14   2       14.36       13.86      2.64 o
  -8  15   2       16.97       17.26      1.87 o
  -7  15   2        0.85        2.38      1.10 o
  -6  15   2        2.10        1.85      1.10 o
  -5  15   2       18.85       19.14      1.58 o
  -4  15   2       11.29       13.60      1.40 o
  -3  15   2      577.02      519.76     10.51 o
  -2  15   2       67.15       61.10      2.13 o
  -1  15   2     1248.99     1166.98     20.85 o
   0  15   2        6.25        3.52      0.98 o
   1  15   2       13.92       13.48      1.10 o
   2  15   2       17.74       19.52      1.40 o
   3  15   2       14.10       16.96      1.14 o
   4  15   2       54.89       59.70      1.83 o
   5  15   2       77.24       72.28      2.80 o
   6  15   2        0.40       -0.93      0.93 o
  -8  16   2       34.40       37.01      2.53 o
  -7  16   2        8.97        9.01      1.58 o
  -6  16   2        0.19       -0.66      0.93 o
  -5  16   2       92.61       97.83      3.96 o
  -4  16   2       21.56       19.34      1.58 o
  -3  16   2        0.06        1.10      0.76 o
  -2  16   2        9.34       14.25      1.14 o
  -1  16   2       33.05       35.23      1.62 o
   0  16   2       23.73       25.91      1.36 o
   1  16   2      102.81      109.75      4.62 o
   2  16   2       12.57       17.16      1.40 o
   3  16   2      109.85      112.14      2.90 o
   4  16   2      112.99      117.71      3.00 o
   5  16   2       84.64       89.78      3.48 o
   6  16   2        0.78        0.33      0.99 o
  -7  17   2        1.39        1.32      1.40 o
  -6  17   2       14.75       15.85      2.31 o
  -5  17   2       17.06       16.23      1.87 o
  -4  17   2       52.07       44.96      4.29 o
  -3  17   2       39.31       33.52      2.06 o
  -2  17   2        3.65        1.98      1.32 o
  -1  17   2        3.07        2.24      1.10 o
   0  17   2      170.75      147.92      7.59 o
   1  17   2        0.00        0.00      1.98 o
   2  17   2       23.84       21.76      1.58 o
   3  17   2       17.69       21.60      1.98 o
   4  17   2        0.21       -0.66      0.93 o
   5  17   2       11.04       16.50      2.97 o
   6  17   2       22.24       23.75      2.06 o
  -7  18   2       22.20       19.96      2.06 o
  -6  18   2        0.37       -0.33      0.99 o
  -5  18   2       56.55       57.08      2.80 o
  -4  18   2        0.46        0.99      0.99 o
  -3  18   2        3.95        4.01      0.93 o
  -2  18   2        8.35       11.22      1.98 o
  -1  18   2       50.57       46.85      3.30 o
   0  18   2       53.28       50.16      2.33 o
   1  18   2      114.68      120.91      3.96 o
   2  18   2       72.70       74.31      2.80 o
   3  18   2      102.78      100.48      2.78 o
   4  18   2       37.26       37.61      2.33 o
   5  18   2      131.45      156.09      5.13 o
  -6  19   2        4.37        3.30      1.40 o
  -5  19   2       18.90       22.84      2.06 o
  -4  19   2       30.21       27.49      2.06 o
  -3  19   2       74.39       73.09      3.01 o
  -2  19   2       10.75       10.56      1.98 o
  -1  19   2       81.93       79.19      3.96 o
   0  19   2       10.15        8.92      1.40 o
   1  19   2        1.03        0.33      0.93 o
   2  19   2       45.67       43.46      2.06 o
   3  19   2        0.00        0.66      0.93 o
   4  19   2        8.91        7.60      1.40 o
   5  19   2       22.88       20.79      1.87 o
  -5  20   2       53.20       64.84      3.30 o
  -4  20   2        0.01       -0.93      0.93 o
  -3  20   2        0.02        0.66      0.93 o
  -2  20   2       14.65       17.82      2.64 o
  -1  20   2        1.45        1.98      1.32 o
   0  20   2        0.22       -1.32      1.32 o
   1  20   2       77.63       94.61      6.60 o
   2  20   2       60.61       76.94      3.63 o
   3  20   2       12.55       19.50      2.64 o
   4  20   2       24.60       23.11      1.87 o
  -4  21   2        0.15       -1.10      1.10 o
  -3  21   2       28.61       30.69      2.33 o
  -2  21   2        0.49        0.66      1.98 o
  -1  21   2       45.24       56.75      3.96 o
   0  21   2        5.99        7.26      1.98 o
   1  21   2       19.73       25.23      1.98 o
   2  21   2       33.93       42.23      3.96 o
   3  21   2        4.47        3.96      1.40 o
  -3  22   2        1.70        1.65      1.40 o
  -2  22   2      192.83      246.86      9.90 o
  -1  22   2       11.33       11.88      2.64 o
   0  22   2       44.69       50.81      3.96 o
   1  22   2       59.26       68.63      3.96 o
 -11   1   3        0.52        4.62      1.87 o
 -10   1   3       51.54       51.51      2.80 o
  -9   1   3        5.52        6.07      1.40 o
  -8   1   3       66.54       65.66      2.80 o
  -7   1   3       28.68       23.89      1.03 o
  -6   1   3      131.39      127.36      2.18 o
  -5   1   3        0.08       -0.13      0.31 o
  -4   1   3       72.78       61.80      2.87 o
  -3   1   3        1.91        1.92      0.22 o
  -2   1   3      810.54      897.13      9.07 o
  -1   1   3        1.13        1.61      0.32 o
   0   1   3      114.30      127.50      3.25 o
   1   1   3      631.30      610.86      7.06 o
   2   1   3       98.93      128.05      1.59 o
   3   1   3      423.13      477.15      6.30 o
   4   1   3      680.79      770.45      8.84 o
   5   1   3      323.62      346.53      4.60 o
   6   1   3      204.32      231.02      3.68 o
   7   1   3      179.75      176.01      3.30 o
   8   1   3        1.88        2.64      1.32 o
   9   1   3        9.86        9.58      1.40 o
 -11   2   3      253.36      263.87      7.94 o
 -10   2   3       41.66       47.00      2.80 o
  -9   2   3      132.18      140.00      4.67 o
  -8   2   3       83.69       82.92      2.86 o
  -7   2   3        1.39        0.00      0.48 o
  -6   2   3      479.80      453.30      9.46 o
  -5   2   3       23.09       22.85      0.70 o
  -4   2   3     1848.51     1863.22     20.07 o
  -3   2   3       13.46        8.68      0.30 o
  -2   2   3       28.02       25.72      0.84 o
  -1   2   3     1177.24     1177.26     11.90 o
   0   2   3     1717.30     1704.92     19.82 o
   1   2   3      293.05      358.99      5.43 o
   2   2   3      801.38      852.71     10.50 o
   3   2   3      412.14      369.22      4.76 o
   4   2   3      369.99      424.81      5.05 o
   5   2   3     2671.53     2739.59     48.40 o
   6   2   3       19.24       19.80      0.89 o
   7   2   3      346.80      354.21      6.73 o
   8   2   3      106.37      106.26      3.27 o
   9   2   3       14.67       16.92      1.58 o
 -11   3   3        1.69        3.02      4.29 o
 -10   3   3        0.22        0.99      1.65 o
  -9   3   3        3.61        5.28      1.40 o
  -8   3   3        0.11        1.50      0.76 o
  -7   3   3       63.14       63.24      1.74 o
  -6   3   3       18.05       20.06      0.97 o
  -5   3   3       13.70       15.41      0.58 o
  -4   3   3       67.64       62.77      2.01 o
  -3   3   3      226.19      234.38      2.85 o
  -2   3   3     1579.29     1602.40     17.41 o
  -1   3   3      152.24      141.16      1.66 o
   0   3   3      157.34      189.82      2.36 o
   1   3   3     2202.67     2366.32     29.35 o
   2   3   3     1127.60     1433.45     16.68 o
   3   3   3       60.50       63.48      0.90 o
   4   3   3        8.41       10.65      0.50 o
   5   3   3      688.24      644.05      8.34 o
   6   3   3        3.25        0.85      0.40 o
   7   3   3       61.57       64.12      2.01 o
   8   3   3        0.08       -0.33      0.93 o
   9   3   3       35.64       36.29      2.06 o
 -11   4   3       60.13       63.40      4.95 o
 -10   4   3       16.03       22.49      3.96 o
  -9   4   3      166.02      170.50      4.27 o
  -8   4   3      124.43      121.65      2.99 o
  -7   4   3      355.28      369.99      6.14 o
  -6   4   3      211.00      205.85      3.71 o
  -5   4   3        0.35        1.40      0.47 o
  -4   4   3      138.52      139.35      1.97 o
  -3   4   3        8.45        4.95      0.44 o
  -2   4   3      242.19      248.99      3.08 o
  -1   4   3      443.73      438.94      4.84 o
   0   4   3      640.15      625.35      7.41 o
   1   4   3      125.43      129.90      1.92 o
   2   4   3     3126.70     3462.90     40.01 o
   3   4   3      935.54      925.93     10.40 o
   4   4   3       99.82      137.78      2.20 o
   5   4   3      542.47      521.58      8.42 o
   6   4   3       60.30       59.93      1.44 o
   7   4   3        0.33       -0.44      0.44 o
   8   4   3      201.38      198.68      7.92 o
   9   4   3        0.74        3.96      1.98 o
 -11   5   3       25.34       33.23      4.29 o
 -10   5   3       36.35       40.92      2.80 o
  -9   5   3       10.30        8.86      1.24 o
  -8   5   3        0.02        0.36      0.71 o
  -7   5   3      123.51      112.15      2.61 o
  -6   5   3        0.62        0.81      0.34 o
  -5   5   3        2.53        0.99      0.31 o
  -4   5   3      507.37      456.92      5.62 o
  -3   5   3      335.50      339.65      4.25 o
  -2   5   3      613.65      569.96      6.20 o
  -1   5   3       53.76       66.12      0.91 o
   0   5   3        0.31        1.07      0.24 o
   1   5   3      410.54      416.13      4.95 o
   2   5   3       79.26       65.98      1.17 o
   3   5   3      336.27      300.96      4.54 o
   4   5   3      516.58      513.55      7.51 o
   5   5   3      102.56       81.05      2.96 o
   6   5   3      880.55      808.98     17.24 o
   7   5   3      271.99      285.53      7.00 o
   8   5   3        4.27        1.32      1.32 o
   9   5   3      158.80      174.24      7.26 o
 -11   6   3        2.23        0.66      1.98 o
 -10   6   3        0.11        0.33      1.40 o
  -9   6   3        6.81        5.11      1.14 o
  -8   6   3       66.73       67.23      2.05 o
  -7   6   3       53.80       54.12      1.72 o
  -6   6   3       73.78       76.25      1.50 o
  -5   6   3       44.66       45.81      1.52 o
  -4   6   3       20.68       23.59      0.71 o
  -3   6   3      542.84      574.23      8.81 o
  -2   6   3      108.91      111.50      1.43 o
  -1   6   3      308.55      295.01      3.56 o
   0   6   3       67.83       78.97      1.16 o
   1   6   3      841.32      939.66     10.84 o
   2   6   3       67.21       60.44      1.23 o
   3   6   3       10.29       10.82      0.47 o
   4   6   3        1.07        0.81      0.32 o
   5   6   3       26.85       32.69      1.49 o
   6   6   3       26.74       23.85      1.58 o
   7   6   3       18.26       15.18      1.98 o
   8   6   3        0.94        1.98      1.32 o
   9   6   3        0.35        0.66      1.98 o
 -10   7   3       26.76       27.91      1.90 o
  -9   7   3        4.84        3.30      1.14 o
  -8   7   3        3.58        3.13      0.84 o
  -7   7   3      173.34      156.54      3.33 o
  -6   7   3       11.08       11.16      0.76 o
  -5   7   3       81.65       69.62      1.37 o
  -4   7   3      400.54      425.12      6.06 o
  -3   7   3      344.11      349.37      4.72 o
  -2   7   3     1019.59     1033.67     14.17 o
  -1   7   3        1.56        4.87      0.37 o
   0   7   3        8.71        6.67      0.26 o
   1   7   3      185.69      155.16      2.21 o
   2   7   3       17.04       22.52      0.69 o
   3   7   3       12.19        9.77      0.78 o
   4   7   3      266.52      268.08      4.87 o
   5   7   3       19.46       21.21      1.14 o
   6   7   3      251.39      229.08      8.58 o
   7   7   3       55.60       60.71      3.96 o
   8   7   3       10.92       11.22      1.98 o
 -10   8   3        7.99        8.17      1.58 o
  -9   8   3       11.29       11.48      1.36 o
  -8   8   3      148.34      137.13      3.67 o
  -7   8   3       51.01       52.90      2.01 o
  -6   8   3      129.95      116.99      3.28 o
  -5   8   3       92.98       90.15      2.02 o
  -4   8   3        4.73        6.78      0.45 o
  -3   8   3      472.50      509.91      6.76 o
  -2   8   3      419.08      446.66      5.04 o
  -1   8   3       77.60       81.14      1.43 o
   0   8   3      218.44      189.60      2.39 o
   1   8   3      255.61      254.77      3.77 o
   2   8   3     1389.60     1327.65     20.12 o
   3   8   3      143.55      138.53      2.37 o
   4   8   3       14.12       12.19      0.57 o
   5   8   3      359.29      365.59      5.98 o
   6   8   3      372.38      350.40      7.90 o
   7   8   3        8.70       11.88      1.98 o
   8   8   3      143.54      132.66      5.94 o
 -10   9   3       32.49       34.77      3.96 o
  -9   9   3       94.62       90.26      3.48 o
  -8   9   3       88.47       95.90      3.48 o
  -7   9   3       30.28       32.75      1.87 o
  -6   9   3       57.66       52.29      2.01 o
  -5   9   3      107.26      108.17      2.35 o
  -4   9   3       12.95       13.03      0.72 o
  -3   9   3      384.36      379.13      5.45 o
  -2   9   3       11.25       13.11      0.40 o
  -1   9   3      350.45      374.37      4.54 o
   0   9   3        0.47        0.75      0.25 o
   1   9   3      105.49       94.44      3.28 o
   2   9   3      190.59      159.41      2.61 o
   3   9   3      793.39      746.79     10.40 o
   4   9   3        2.71        3.78      0.48 o
   5   9   3       75.22       75.14      2.64 o
   6   9   3      403.63      382.96      8.37 o
   7   9   3        0.50        0.44      0.59 o
   8   9   3        8.19        6.60      1.98 o
 -10  10   3        0.00        0.00      1.40 o
  -9  10   3        0.02        0.99      1.65 o
  -8  10   3       51.28       56.42      2.80 o
  -7  10   3      148.88      142.93      4.42 o
  -6  10   3       15.91       15.08      1.24 o
  -5  10   3       20.65       20.50      0.97 o
  -4  10   3       99.89       97.11      2.18 o
  -3  10   3      576.84      528.67      8.46 o
  -2  10   3        8.57       11.04      0.59 o
  -1  10   3      123.39      134.11      1.82 o
   0  10   3       52.18       49.98      0.92 o
   1  10   3     1651.19     1654.49     24.93 o
   2  10   3       18.46       21.13      0.99 o
   3  10   3      150.01      147.15      2.27 o
   4  10   3       18.76       11.14      0.84 o
   5  10   3       49.08       50.86      1.62 o
   6  10   3        3.31        5.08      1.32 o
   7  10   3       16.47       16.50      2.31 o
   8  10   3      134.30      143.88      6.60 o
 -10  11   3       34.40       36.65      2.80 o
  -9  11   3      125.47      117.96      4.42 o
  -8  11   3      683.18      665.16     21.47 o
  -7  11   3      160.44      155.84      4.88 o
  -6  11   3       48.36       46.89      2.33 o
  -5  11   3      169.93      175.31      3.47 o
  -4  11   3       31.14       26.65      1.10 o
  -3  11   3       23.73       23.83      0.93 o
  -2  11   3       45.41       45.22      0.82 o
  -1  11   3      142.52      135.18      1.86 o
   0  11   3      924.47      913.79     11.11 o
   1  11   3      503.72      471.44      6.79 o
   2  11   3      546.64      504.08      7.18 o
   3  11   3     2834.85     2646.34     44.21 o
   4  11   3      214.79      217.28      4.27 o
   5  11   3        1.36        0.16      0.54 o
   6  11   3       89.07       82.11      2.69 o
   7  11   3       42.39       37.61      3.30 o
   8  11   3        5.31        4.62      1.98 o
  -9  12   3        3.10        5.28      1.40 o
  -8  12   3        2.67        7.92      1.40 o
  -7  12   3       36.53       36.11      2.33 o
  -6  12   3       62.26       56.09      4.29 o
  -5  12   3       51.60       53.46      2.01 o
  -4  12   3        1.15        0.27      0.48 o
  -3  12   3        8.53        8.60      0.67 o
  -2  12   3        5.37        4.38      0.38 o
  -1  12   3      221.03      208.00      2.88 o
   0  12   3      214.08      201.66      4.09 o
   1  12   3       81.92       78.48      1.64 o
   2  12   3       98.73       89.64      2.54 o
   3  12   3      180.55      173.51      3.67 o
   4  12   3       31.63       38.26      1.36 o
   5  12   3       68.29       55.46      2.17 o
   6  12   3        1.25        1.54      0.59 o
   7  12   3       24.42       23.09      2.64 o
  -9  13   3        8.41        6.77      2.31 o
  -8  13   3       89.05       78.87      3.73 o
  -7  13   3        0.16        0.66      1.32 o
  -6  13   3       29.30       23.11      1.87 o
  -5  13   3      212.55      201.08      5.60 o
  -4  13   3       42.16       41.07      1.44 o
  -3  13   3        5.45        5.42      0.71 o
  -2  13   3       12.46       11.40      0.78 o
  -1  13   3      824.23      825.92     11.83 o
   0  13   3       38.86       40.81      1.62 o
   1  13   3        9.04        9.80      1.50 o
   2  13   3      480.56      447.59      9.57 o
   3  13   3       54.67       48.76      1.69 o
   4  13   3        3.39        2.86      0.76 o
   5  13   3        0.40        0.22      0.66 o
   6  13   3       38.36       36.95      3.30 o
   7  13   3        0.74        1.32      1.32 o
  -9  14   3        4.95        4.95      1.40 o
  -8  14   3       16.48       20.06      2.06 o
  -7  14   3       34.27       37.29      2.33 o
  -6  14   3       15.58       16.08      1.58 o
  -5  14   3      232.20      209.68      5.82 o
  -4  14   3      116.54      110.17      3.16 o
  -3  14   3       42.62       48.57      1.65 o
  -2  14   3       23.59       18.13      0.90 o
  -1  14   3      198.94      208.75      3.82 o
   0  14   3      101.07       95.35      2.48 o
   1  14   3      265.71      241.94      7.26 o
   2  14   3       22.43       23.10      1.40 o
   3  14   3      334.62      312.65      6.08 o
   4  14   3        5.45        6.58      0.77 o
   5  14   3      121.60      108.92      3.48 o
   6  14   3       63.99       71.93      4.62 o
   7  14   3       41.85       44.87      3.96 o
  -8  15   3       20.56       24.20      2.33 o
  -7  15   3       54.60       55.15      2.80 o
  -6  15   3       10.39        8.26      1.40 o
  -5  15   3       18.03       20.13      1.87 o
  -4  15   3      102.40      108.65      3.73 o
  -3  15   3        0.23       -0.49      0.66 o
  -2  15   3      190.20      192.16      4.32 o
  -1  15   3       59.54       58.07      1.60 o
   0  15   3       85.21       70.95      2.33 o
   1  15   3      165.38      159.09      4.20 o
   2  15   3        3.49        1.65      0.93 o
   3  15   3      146.91      140.92      3.29 o
   4  15   3       55.33       58.26      2.01 o
   5  15   3        2.56        1.98      0.93 o
   6  15   3       15.19       18.48      2.64 o
  -8  16   3        0.01        1.32      1.40 o
  -7  16   3       55.47       53.14      2.80 o
  -6  16   3        1.65        0.33      0.93 o
  -5  16   3       71.82       66.65      2.80 o
  -4  16   3      161.21      145.24      4.67 o
  -3  16   3       19.26       16.88      1.40 o
  -2  16   3       58.69       63.70      2.33 o
  -1  16   3       52.77       52.79      3.30 o
   0  16   3       14.08       12.57      1.40 o
   1  16   3       14.85       11.85      1.32 o
   2  16   3       45.18       39.85      2.06 o
   3  16   3        0.19       -0.33      0.70 o
   4  16   3       25.75       24.59      1.36 o
   5  16   3       16.53       14.52      2.64 o
   6  16   3       50.10       47.51      3.96 o
  -7  17   3        3.35        2.31      1.40 o
  -6  17   3        1.01        0.99      0.99 o
  -5  17   3       61.17       57.13      2.80 o
  -4  17   3       72.40       78.62      3.27 o
  -3  17   3       31.72       30.96      2.01 o
  -2  17   3      133.26      136.22      3.95 o
  -1  17   3       87.59       74.57      3.96 o
   0  17   3        7.74        6.01      0.93 o
   1  17   3       15.67       13.53      1.40 o
   2  17   3      149.42      163.05      4.42 o
   3  17   3        7.64        6.63      0.96 o
   4  17   3      203.31      204.21      4.43 o
   5  17   3        2.21        1.32      1.98 o
  -7  18   3        1.93        1.98      1.40 o
  -6  18   3       23.81       23.69      2.06 o
  -5  18   3        0.31       -0.93      0.93 o
  -4  18   3        6.21        3.04      1.32 o
  -3  18   3       30.26       37.95      1.79 o
  -2  18   3        5.26        5.94      1.98 o
  -1  18   3        1.82        8.58      1.98 o
   0  18   3       72.31       67.31      3.96 o
   1  18   3       10.67        7.47      1.10 o
   2  18   3      109.38      122.47      3.73 o
   3  18   3        1.17        0.00      0.76 o
   4  18   3        0.78        1.85      1.10 o
   5  18   3       42.57       42.23      3.30 o
  -6  19   3        2.28        4.29      1.40 o
  -5  19   3       14.17       12.43      1.87 o
  -4  19   3        0.85        1.98      1.10 o
  -3  19   3        1.82        3.04      1.32 o
  -2  19   3       16.83       21.77      2.64 o
  -1  19   3       47.41       42.23      3.30 o
   0  19   3        3.48        1.98      1.32 o
   1  19   3        0.53        0.66      1.32 o
   2  19   3       62.68       71.83      5.61 o
   3  19   3       10.18        8.15      1.14 o
   4  19   3       19.79       22.51      1.87 o
  -5  20   3        7.42       10.36      1.98 o
  -4  20   3       13.14       17.26      1.87 o
  -3  20   3       56.93       61.72      2.80 o
  -2  20   3        0.11       -1.32      1.32 o
  -1  20   3       18.78       19.80      2.64 o
   0  20   3       17.99       13.20      1.98 o
   1  20   3        2.24        1.98      1.32 o
   2  20   3       84.51       89.99      4.62 o
   3  20   3        2.51        0.33      0.93 o
  -4  21   3        4.79        8.17      2.31 o
  -3  21   3        0.04        0.92      1.10 o
  -2  21   3        5.93        4.29      1.65 o
  -1  21   3       32.37       39.59      3.30 o
   0  21   3        7.78        7.26      1.98 o
   1  21   3        1.21        0.66      1.32 o
   2  21   3       38.10       41.27      2.33 o
  -2  22   3        1.12        0.66      1.40 o
  -1  22   3        4.11        2.64      1.98 o
   0  22   3        3.97        1.32      1.98 o
 -11   0   4        6.59        6.60      2.64 o
 -10   0   4       26.59       26.39      3.30 o
  -9   0   4        3.30        4.62      1.98 o
  -8   0   4       10.59       10.56      1.98 o
  -7   0   4      309.71      303.75      8.73 o
  -6   0   4       15.34       13.88      1.01 o
  -5   0   4      515.69      480.03      7.93 o
  -4   0   4    13376.71    13228.09    204.04 o
  -3   0   4     4126.38     4314.29     61.28 o
  -2   0   4     3619.17     3623.05     51.27 o
  -1   0   4      705.56      618.06     10.79 o
   0   0   4      603.22      622.23     12.65 o
   1   0   4       20.70       23.52      0.78 o
   2   0   4      516.61      516.38      8.64 o
   3   0   4      325.61      338.44      5.94 o
   4   0   4      716.13      693.62     15.85 o
   5   0   4      460.83      453.39     10.03 o
   6   0   4      472.71      439.89     10.03 o
   7   0   4      403.94      441.95     10.03 o
   8   0   4       47.04       54.11      3.30 o
 -11   1   4        2.12        2.97      1.40 o
 -10   1   4        0.22       -0.66      1.40 o
  -9   1   4       11.80        9.28      1.40 o
  -8   1   4       78.54       75.02      3.27 o
  -7   1   4       38.07       43.59      3.03 o
  -6   1   4        0.03        0.07      0.45 o
  -5   1   4      182.50      153.61      2.65 o
  -4   1   4     1247.57     1308.67     31.14 o
  -3   1   4      333.84      356.19      5.95 o
  -2   1   4        8.59        6.27      0.67 o
  -1   1   4      384.67      338.79      3.91 o
   0   1   4      168.01      182.92      5.35 o
   1   1   4        0.29        0.75      0.27 o
   2   1   4      125.50      125.02      1.76 o
   3   1   4      523.98      547.29      6.50 o
   4   1   4        9.36       10.17      0.82 o
   5   1   4      197.26      196.24      3.20 o
   6   1   4       77.56       74.20      1.88 o
   7   1   4        7.63        8.54      0.78 o
   8   1   4       46.50       45.86      2.33 o
 -11   2   4       34.27       38.93      2.80 o
 -10   2   4        1.78        1.32      1.40 o
  -9   2   4       23.69       21.80      1.87 o
  -8   2   4       22.77       20.54      1.87 o
  -7   2   4      274.68      262.48      5.52 o
  -6   2   4      131.04      138.63      2.30 o
  -5   2   4        5.14        7.35      0.59 o
  -4   2   4     1882.19     1957.06     21.55 o
  -3   2   4      773.69      817.56      8.39 o
  -2   2   4       31.60       36.85      0.62 o
  -1   2   4       43.10       37.93      0.70 o
   0   2   4     1349.95     1538.11     17.88 o
   1   2   4      193.67      155.99      2.24 o
   2   2   4       22.86       19.49      0.64 o
   3   2   4      218.07      209.03      2.77 o
   4   2   4      819.64      831.13     10.81 o
   5   2   4       58.45       62.25      1.52 o
   6   2   4       10.81       11.54      0.78 o
   7   2   4       59.85       61.36      1.65 o
   8   2   4       73.03       81.05      2.39 o
 -11   3   4       18.67       26.07      2.33 o
 -10   3   4        0.51       -0.66      1.40 o
  -9   3   4        8.71        9.16      2.97 o
  -8   3   4       58.44       55.11      2.26 o
  -7   3   4        0.09        1.09      0.81 o
  -6   3   4       82.10       70.72      1.51 o
  -5   3   4      159.82      162.64      2.59 o
  -4   3   4       20.14       22.84      1.34 o
  -3   3   4     2355.67     2304.47     23.21 o
  -2   3   4      778.45      714.56      7.93 o
  -1   3   4      101.39       88.44      1.18 o
   0   3   4     1497.84     1480.86     15.89 o
   1   3   4       77.44       69.10      1.16 o
   2   3   4      152.75      182.02      2.59 o
   3   3   4      414.81      406.03      5.83 o
   4   3   4      406.72      383.79      6.49 o
   5   3   4        1.23        0.66      0.46 o
   6   3   4       31.85       33.07      1.33 o
   7   3   4        1.83        1.32      0.66 o
   8   3   4       66.43       63.36      2.53 o
 -11   4   4       55.57       62.06      3.27 o
 -10   4   4       65.43       62.57      3.63 o
  -9   4   4       25.25       25.44      1.87 o
  -8   4   4      136.40      130.65      3.29 o
  -7   4   4      133.11      123.41      2.40 o
  -6   4   4        5.25        6.66      0.71 o
  -5   4   4      325.39      317.47      4.60 o
  -4   4   4      350.33      312.91      4.50 o
  -3   4   4       39.38       42.98      1.50 o
  -2   4   4      186.87      193.92      2.57 o
  -1   4   4      622.38      633.87      6.92 o
   0   4   4       42.41       41.14      0.86 o
   1   4   4      941.80      989.48     14.78 o
   2   4   4       21.87       26.82      0.60 o
   3   4   4      739.86      766.00     11.27 o
   4   4   4       92.52       79.21      1.91 o
   5   4   4        2.59        3.04      0.66 o
   6   4   4       48.63       46.53      1.62 o
   7   4   4        0.17        0.16      0.54 o
   8   4   4        2.06        1.98      1.98 o
 -11   5   4       33.24       39.59      2.80 o
 -10   5   4       13.08       13.08      1.87 o
  -9   5   4        6.03        5.28      1.40 o
  -8   5   4        8.15        7.59      0.96 o
  -7   5   4        1.52        2.58      0.71 o
  -6   5   4        5.04        5.23      0.47 o
  -5   5   4       98.63       87.89      2.03 o
  -4   5   4       61.25       62.48      1.16 o
  -3   5   4       45.59       53.64      1.02 o
  -2   5   4       87.21      102.79      1.60 o
  -1   5   4      135.75      160.38      1.98 o
   0   5   4      293.45      337.33      4.78 o
   1   5   4      165.91      195.61      2.65 o
   2   5   4        1.44        1.02      0.29 o
   3   5   4      165.69      150.11      2.81 o
   4   5   4      254.53      240.28      4.29 o
   5   5   4       16.11       12.91      0.80 o
   6   5   4       23.78       19.27      1.14 o
   7   5   4        3.17        1.32      0.93 o
   8   5   4       42.06       52.13      3.30 o
 -10   6   4       63.51       60.40      3.27 o
  -9   6   4       19.48       22.47      1.52 o
  -8   6   4       16.23       15.09      1.24 o
  -7   6   4      327.58      327.63      6.15 o
  -6   6   4        2.76        3.80      0.47 o
  -5   6   4       51.98       56.04      1.47 o
  -4   6   4      352.69      305.26      3.99 o
  -3   6   4      216.70      207.02      2.99 o
  -2   6   4      481.65      451.48      5.62 o
  -1   6   4     2258.33     2216.36     24.56 o
   0   6   4      565.84      585.28      7.13 o
   1   6   4     1114.88     1148.93     13.83 o
   2   6   4       42.34       35.30      0.83 o
   3   6   4      107.58      110.65      2.32 o
   4   6   4        0.24       -0.47      0.52 o
   5   6   4      247.71      214.46      4.44 o
   6   6   4       60.71       65.24      2.01 o
   7   6   4      192.75      180.20      7.26 o
   8   6   4        2.58        3.96      1.98 o
 -10   7   4       17.17       17.16      2.33 o
  -9   7   4        3.88        3.52      1.14 o
  -8   7   4       32.14       31.46      1.62 o
  -7   7   4        2.18        3.06      0.71 o
  -6   7   4      551.14      527.76      8.40 o
  -5   7   4       98.24       76.25      1.62 o
  -4   7   4       81.76       81.85      1.72 o
  -3   7   4     1295.00     1236.55     16.87 o
  -2   7   4      437.64      412.06      4.86 o
  -1   7   4      124.41      125.86      1.72 o
   0   7   4       26.85       25.35      0.57 o
   1   7   4      399.14      408.03      5.17 o
   2   7   4       56.23       52.55      1.04 o
   3   7   4       78.02       75.42      1.47 o
   4   7   4      161.23      137.80      2.91 o
   5   7   4       81.49       87.39      3.05 o
   6   7   4       24.20       22.86      1.58 o
   7   7   4       31.07       26.39      2.64 o
   8   7   4       92.02       96.35      5.28 o
 -10   8   4        0.91        1.54      1.14 o
  -9   8   4        0.01       -0.22      0.83 o
  -8   8   4       36.14       36.45      1.90 o
  -7   8   4      102.08       96.14      3.00 o
  -6   8   4        2.70        4.95      0.84 o
  -5   8   4       88.26       86.47      2.24 o
  -4   8   4       20.98       20.00      0.82 o
  -3   8   4        3.27        3.61      0.35 o
  -2   8   4        1.52        3.39      0.36 o
  -1   8   4      108.82      117.96      1.58 o
   0   8   4       82.98       91.51      1.38 o
   1   8   4        4.58        4.14      0.37 o
   2   8   4       87.51       82.35      1.45 o
   3   8   4       69.14       73.38      1.47 o
   4   8   4      151.61      152.62      2.79 o
   5   8   4       13.58       12.91      0.78 o
   6   8   4        6.21        3.86      1.65 o
   7   8   4       44.74       50.52      5.28 o
   8   8   4       31.37       36.86      2.06 o
 -10   9   4       19.80       19.89      2.06 o
  -9   9   4       31.10       34.99      2.33 o
  -8   9   4       94.53       87.32      3.48 o
  -7   9   4        6.03        5.06      1.14 o
  -6   9   4      454.26      420.88      8.62 o
  -5   9   4       13.43       10.71      0.90 o
  -4   9   4       38.21       36.37      1.46 o
  -3   9   4      468.94      450.52      6.20 o
  -2   9   4      420.19      418.03      4.93 o
  -1   9   4      544.13      550.46      6.85 o
   0   9   4     1138.86     1072.15     12.92 o
   1   9   4      214.50      226.24      3.47 o
   2   9   4      262.99      247.11      3.52 o
   3   9   4        7.03        5.71      0.42 o
   4   9   4       28.38       27.49      1.24 o
   5   9   4       62.51       62.14      1.75 o
   6   9   4      103.52       98.15      3.01 o
   7   9   4       61.58       64.73      4.29 o
 -10  10   4        0.04       -0.33      1.40 o
  -9  10   4        3.33        4.29      1.40 o
  -8  10   4        1.20        1.58      1.10 o
  -7  10   4       11.19       12.57      1.40 o
  -6  10   4       78.96       79.28      2.61 o
  -5  10   4       10.18        9.68      0.82 o
  -4  10   4      434.99      396.77      6.61 o
  -3  10   4       37.48       37.89      1.07 o
  -2  10   4       14.29       13.73      0.49 o
  -1  10   4      146.97      141.35      1.95 o
   0  10   4        0.82        1.32      0.31 o
   1  10   4       80.27       77.79      1.58 o
   2  10   4       26.87       30.44      1.00 o
   3  10   4       18.93       13.56      1.00 o
   4  10   4       21.39       24.47      1.24 o
   5  10   4       31.44       27.04      1.58 o
   6  10   4       17.25       21.32      1.58 o
   7  10   4        1.38        1.98      1.10 o
  -9  11   4       14.18       14.91      1.87 o
  -8  11   4        0.79        1.32      1.40 o
  -7  11   4        1.92        2.51      1.10 o
  -6  11   4        1.14        0.82      0.84 o
  -5  11   4        9.10        7.48      0.96 o
  -4  11   4       63.27       68.50      1.87 o
  -3  11   4      360.73      360.44      5.36 o
  -2  11   4        9.28       10.17      0.59 o
  -1  11   4       12.61       12.69      0.54 o
   0  11   4      305.16      294.28      4.40 o
   1  11   4      390.21      396.30      5.79 o
   2  11   4      176.38      164.42      3.43 o
   3  11   4       17.07       15.07      0.84 o
   4  11   4      162.93      141.45      3.29 o
   5  11   4       36.14       38.28      2.31 o
   6  11   4       85.25       85.51      3.01 o
   7  11   4        1.04       -0.22      0.66 o
  -9  12   4        1.19        0.66      1.40 o
  -8  12   4      144.02      134.14      4.67 o
  -7  12   4       33.92       32.17      2.33 o
  -6  12   4       31.01       27.48      1.87 o
  -5  12   4      105.37      108.21      3.16 o
  -4  12   4      195.47      173.48      3.04 o
  -3  12   4       15.29       14.80      0.78 o
  -2  12   4       63.25       65.97      1.48 o
  -1  12   4      457.75      432.54      6.33 o
   0  12   4        0.42        0.68      0.73 o
   1  12   4        0.41       -0.37      0.37 o
   2  12   4        2.55        5.16      0.70 o
   3  12   4        0.10        0.22      0.41 o
   4  12   4      184.48      184.36      6.60 o
   5  12   4        0.11        0.44      0.59 o
   6  12   4      107.72      108.26      3.48 o
   7  12   4       31.26       33.65      3.30 o
  -9  13   4       14.49       14.55      1.87 o
  -8  13   4       36.67       36.21      2.97 o
  -7  13   4       34.72       32.35      2.33 o
  -6  13   4      320.95      311.47      8.16 o
  -5  13   4      225.49      221.25      5.26 o
  -4  13   4       26.60       25.69      1.07 o
  -3  13   4      166.48      163.80      2.89 o
  -2  13   4        5.98        7.02      0.67 o
  -1  13   4      480.92      471.15      8.26 o
   0  13   4      348.45      338.69      5.36 o
   1  13   4      329.58      314.63      5.96 o
   2  13   4       67.58       74.91      2.01 o
   3  13   4      190.32      176.47      4.42 o
   4  13   4       43.48       43.41      2.06 o
   5  13   4      159.93      174.21      4.60 o
   6  13   4        2.55        0.66      0.93 o
  -8  14   4        2.07        1.98      1.40 o
  -7  14   4       35.45       36.04      2.33 o
  -6  14   4        0.00        1.58      1.98 o
  -5  14   4       87.31       83.59      3.27 o
  -4  14   4        6.80        5.56      0.84 o
  -3  14   4        4.19        4.48      0.67 o
  -2  14   4       63.00       63.08      1.75 o
  -1  14   4      228.48      218.41      5.35 o
   0  14   4      325.35      316.11      5.84 o
   1  14   4       32.93       27.08      1.98 o
   2  14   4       17.45       19.99      1.98 o
   3  14   4        0.98        1.98      0.93 o
   4  14   4       24.21       24.25      1.58 o
   5  14   4       28.71       28.61      1.98 o
   6  14   4       51.40       52.32      2.53 o
  -8  15   4        1.16        1.65      1.40 o
  -7  15   4       20.41       19.88      1.87 o
  -6  15   4       14.86       15.84      1.87 o
  -5  15   4      132.40      124.75      4.20 o
  -4  15   4       93.04       88.10      2.52 o
  -3  15   4      568.39      528.01     10.01 o
  -2  15   4       25.59       22.01      2.12 o
  -1  15   4       26.91       27.48      1.58 o
   0  15   4       52.09       54.80      2.33 o
   1  15   4       16.66       19.16      1.40 o
   2  15   4       32.66       35.31      1.87 o
   3  15   4       75.92       71.28      2.53 o
   4  15   4       22.43       22.64      2.64 o
   5  15   4      176.66      173.07      4.88 o
  -7  16   4       32.37       38.66      2.53 o
  -6  16   4        7.11        5.77      1.65 o
  -5  16   4        0.10        0.33      0.99 o
  -4  16   4        8.60        8.01      0.96 o
  -3  16   4       58.97       63.62      2.13 o
  -2  16   4       12.95       14.37      0.96 o
  -1  16   4       64.87       64.27      2.06 o
   0  16   4       20.39       19.80      1.98 o
   1  16   4      108.65      108.08      4.29 o
   2  16   4       59.34       59.77      2.33 o
   3  16   4      119.16      127.07      3.95 o
   4  16   4        2.32        1.98      1.65 o
   5  16   4        0.75        0.66      1.32 o
  -7  17   4        7.01        7.48      1.65 o
  -6  17   4        8.98        8.74      1.65 o
  -5  17   4       24.04       19.92      2.97 o
  -4  17   4        3.92        3.30      0.84 o
  -3  17   4        0.02        0.66      0.76 o
  -2  17   4       84.90       76.94      2.13 o
  -1  17   4        8.22        6.60      1.98 o
   0  17   4        7.91        6.60      1.32 o
   1  17   4       12.29       14.55      1.40 o
   2  17   4        9.74        8.58      1.65 o
   3  17   4       18.63       26.41      1.87 o
   4  17   4       14.69       13.32      1.58 o
  -6  18   4        0.01        0.53      1.10 o
  -5  18   4        0.08        0.25      0.84 o
  -4  18   4        0.05       -0.49      0.54 o
  -3  18   4       28.08       26.90      1.36 o
  -2  18   4       79.18       74.62      3.01 o
  -1  18   4       29.93       28.37      2.64 o
   0  18   4       78.95       77.87      3.96 o
   1  18   4       63.03       67.63      4.62 o
   2  18   4       11.79       11.91      1.40 o
   3  18   4      124.89      145.13      6.93 o
   4  18   4        0.11       -0.66      0.93 o
  -5  19   4       19.07       24.93      1.43 o
  -4  19   4       10.59       11.80      1.01 o
  -3  19   4       29.07       30.47      2.06 o
  -2  19   4        5.99        6.37      1.40 o
  -1  19   4        0.49        0.66      1.32 o
   0  19   4       77.30       76.55      3.96 o
   1  19   4        0.24        0.00      1.32 o
   2  19   4       18.37       15.19      2.31 o
   3  19   4       21.40       19.23      1.87 o
  -4  20   4       14.88       15.57      1.87 o
  -3  20   4        5.79        7.67      2.97 o
  -2  20   4        0.49       -0.93      0.93 o
  -1  20   4       31.81       34.31      3.30 o
   0  20   4       52.54       61.37      3.96 o
   1  20   4        5.08        7.92      1.98 o
   2  20   4       33.29       29.69      2.64 o
  -3  21   4       28.97       34.80      2.33 o
  -2  21   4        4.04        3.63      1.40 o
  -1  21   4       20.06       27.05      3.30 o
   0  21   4       20.19       23.09      2.64 o
 -11   1   5        0.62       -0.33      1.40 o
 -10   1   5       13.27       12.31      2.97 o
  -9   1   5        1.60        2.17      0.96 o
  -8   1   5       31.18       27.19      1.52 o
  -7   1   5        5.91        5.78      0.90 o
  -6   1   5       81.36       78.01      1.45 o
  -5   1   5       13.97       11.41      0.51 o
  -4   1   5      170.27      179.96      2.27 o
  -3   1   5       34.30       34.65      0.69 o
  -2   1   5        5.11        4.35      0.40 o
  -1   1   5      216.56      186.91      2.49 o
   0   1   5       42.24       54.99      2.40 o
   1   1   5      388.62      404.81      5.56 o
   2   1   5      642.24      662.02      9.07 o
   3   1   5      271.15      265.19      3.88 o
   4   1   5      437.90      472.69      6.92 o
   5   1   5      240.10      230.59      4.12 o
   6   1   5       12.92       16.22      0.99 o
   7   1   5       15.93       13.57      0.99 o
   8   1   5       33.77       38.92      1.62 o
 -11   2   5       31.25       33.70      2.80 o
 -10   2   5       10.52        9.58      1.87 o
  -9   2   5       13.29       14.05      1.36 o
  -8   2   5       80.46       75.87      2.34 o
  -7   2   5        2.43        0.66      0.54 o
  -6   2   5      368.20      353.85      4.65 o
  -5   2   5        1.98        3.28      0.38 o
  -4   2   5       38.45       41.71      0.82 o
  -3   2   5      314.96      302.40      3.58 o
  -2   2   5      411.42      403.37      4.43 o
  -1   2   5       97.93      113.54      1.66 o
   0   2   5      711.81      723.41      9.86 o
   1   2   5      110.81       96.13      1.67 o
   2   2   5      524.25      553.90      7.72 o
   3   2   5     1143.19     1111.81     16.19 o
   4   2   5       82.30       83.05      2.05 o
   5   2   5      334.18      331.73      6.35 o
   6   2   5      128.21      126.45      2.64 o
   7   2   5       12.44       12.15      1.14 o
 -11   3   5        2.32        2.92      2.64 o
 -10   3   5        0.65       -0.92      1.32 o
  -9   3   5        2.13        0.92      1.98 o
  -8   3   5        6.66        7.36      0.96 o
  -7   3   5        1.41        0.55      0.42 o
  -6   3   5       16.50       19.89      1.24 o
  -5   3   5       38.68       41.84      0.90 o
  -4   3   5      154.62      149.88      2.00 o
  -3   3   5       32.93       31.47      0.64 o
  -2   3   5       29.41       35.94      1.02 o
  -1   3   5      459.92      446.84      5.67 o
   0   3   5      917.29     1019.00     11.53 o
   1   3   5       31.31       26.20      0.81 o
   2   3   5        0.00        0.96      0.30 o
   3   3   5      769.42      709.60     11.35 o
   4   3   5       93.68       83.51      2.29 o
   5   3   5      125.65      129.87      3.05 o
   6   3   5       13.52       14.30      1.45 o
   7   3   5       20.58       20.74      1.36 o
 -11   4   5       23.07       23.09      3.30 o
 -10   4   5        5.29        4.62      1.40 o
  -9   4   5       99.43       98.67      7.26 o
  -8   4   5       28.73       27.72      2.31 o
  -7   4   5        2.93        1.98      0.50 o
  -6   4   5       12.19       13.84      0.72 o
  -5   4   5       51.56       53.08      1.33 o
  -4   4   5       67.33       68.62      1.19 o
  -3   4   5      226.89      216.59      2.71 o
  -2   4   5       71.05       58.92      1.08 o
  -1   4   5      297.20      291.90      3.49 o
   0   4   5      964.70      964.88     10.93 o
   1   4   5      354.18      310.83      3.97 o
   2   4   5      182.98      218.69      3.60 o
   3   4   5      672.45      637.06     10.41 o
   4   4   5       69.09       63.79      1.72 o
   5   4   5        5.74        7.26      0.76 o
   6   4   5      224.25      214.56      4.57 o
   7   4   5       10.17        8.29      1.14 o
 -10   5   5        0.57       -0.79      1.10 o
  -9   5   5       50.40       49.49      2.80 o
  -8   5   5        0.22       -0.76      0.76 o
  -7   5   5        3.13        2.95      0.85 o
  -6   5   5       88.09       78.25      1.51 o
  -5   5   5      157.96      151.81      2.30 o
  -4   5   5       59.24       50.44      0.99 o
  -3   5   5        0.10        0.55      0.28 o
  -2   5   5       10.34        7.53      0.33 o
  -1   5   5      400.75      383.82      4.52 o
   0   5   5       40.22       39.75      0.77 o
   1   5   5      205.71      190.61      2.65 o
   2   5   5      349.15      325.99      4.80 o
   3   5   5       36.98       24.23      1.14 o
   4   5   5     1021.75      934.96     17.19 o
   5   5   5      177.59      190.15      4.52 o
   6   5   5       21.95       22.31      1.24 o
   7   5   5      235.25      254.42      5.45 o
 -10   6   5       18.40       19.73      2.06 o
  -9   6   5        3.33        4.29      1.40 o
  -8   6   5       24.59       22.79      1.52 o
  -7   6   5        2.38        1.98      0.76 o
  -6   6   5        9.55       10.95      0.70 o
  -5   6   5      123.87      120.90      1.95 o
  -4   6   5       36.02       43.27      1.07 o
  -3   6   5       49.11       46.26      1.09 o
  -2   6   5       68.26       76.72      1.40 o
  -1   6   5      266.48      268.01      3.24 o
   0   6   5        0.55        0.10      0.26 o
   1   6   5        4.85        6.39      0.38 o
   2   6   5        1.57        1.87      0.47 o
   3   6   5       22.35       28.10      0.93 o
   4   6   5       37.75       31.79      1.43 o
   5   6   5       16.34       14.00      1.14 o
   6   6   5        0.27       -0.44      0.76 o
   7   6   5        1.38        0.33      0.93 o
 -10   7   5        1.76        1.65      1.65 o
  -9   7   5       63.59       59.55      2.52 o
  -8   7   5       25.19       21.35      1.52 o
  -7   7   5       11.78        9.59      1.14 o
  -6   7   5       58.67       61.63      1.79 o
  -5   7   5      155.68      140.70      2.33 o
  -4   7   5      191.67      173.44      2.72 o
  -3   7   5       37.07       38.01      0.96 o
  -2   7   5        1.52        1.72      0.31 o
  -1   7   5       53.82       44.83      0.79 o
   0   7   5       26.35       26.13      0.59 o
   1   7   5        0.57        2.09      1.07 o
   2   7   5      160.84      160.46      2.70 o
   3   7   5        8.44        9.25      0.67 o
   4   7   5      203.72      182.99      3.28 o
   5   7   5       25.18       26.65      1.12 o
   6   7   5       20.27       19.80      1.58 o
   7   7   5      146.60      159.72      6.60 o
 -10   8   5       34.09       35.58      4.62 o
  -9   8   5       29.06       29.67      1.75 o
  -8   8   5       18.61       19.32      1.52 o
  -7   8   5       25.99       28.05      1.87 o
  -6   8   5        6.32        5.84      0.76 o
  -5   8   5       20.08       20.63      0.97 o
  -4   8   5      175.90      178.14      2.88 o
  -3   8   5       47.98       50.81      1.09 o
  -2   8   5       26.12       23.71      0.61 o
  -1   8   5       89.23       90.48      1.34 o
   0   8   5      609.87      577.95      9.19 o
   1   8   5       87.04       86.54      1.61 o
   2   8   5        1.20        0.16      0.48 o
   3   8   5      491.79      481.67      7.59 o
   4   8   5      478.23      432.55      6.92 o
   5   8   5       67.37       69.13      1.79 o
   6   8   5      197.08      188.04      4.05 o
   7   8   5        1.60        2.38      1.10 o
 -10   9   5       51.07       53.45      4.62 o
  -9   9   5       17.40       20.54      1.87 o
  -8   9   5       19.14       18.81      1.87 o
  -7   9   5       21.44       22.81      1.87 o
  -6   9   5       14.67       11.71      1.13 o
  -5   9   5      150.97      140.11      2.72 o
  -4   9   5       36.11       36.84      1.17 o
  -3   9   5      132.24      129.64      2.18 o
  -2   9   5        7.04       10.56      0.73 o
  -1   9   5      237.11      226.45      3.07 o
   0   9   5       75.65       63.63      1.25 o
   1   9   5      702.61      666.51     10.06 o
   2   9   5       45.86       33.86      1.90 o
   3   9   5       79.07       81.55      1.79 o
   4   9   5      214.35      208.06      3.68 o
   5   9   5        3.68        4.22      0.76 o
   6   9   5       13.65       15.73      1.14 o
   7   9   5        2.00        3.30      1.98 o
  -9  10   5       34.85       33.01      2.33 o
  -8  10   5        1.94        1.19      1.10 o
  -7  10   5       15.98       13.97      1.58 o
  -6  10   5       12.63       13.79      0.96 o
  -5  10   5       46.79       41.60      1.52 o
  -4  10   5        1.73        1.36      0.48 o
  -3  10   5       91.87       88.69      1.68 o
  -2  10   5      141.36      136.29      2.26 o
  -1  10   5      500.33      498.74      6.53 o
   0  10   5       53.03       57.36      1.32 o
   1  10   5      174.38      166.70      2.97 o
   2  10   5        9.83        6.36      0.66 o
   3  10   5       24.01       25.10      0.99 o
   4  10   5        4.79        4.49      0.76 o
   5  10   5       28.51       31.86      1.67 o
   6  10   5      141.32      151.19      4.12 o
  -9  11   5       10.11       11.26      1.87 o
  -8  11   5       58.00       53.22      2.80 o
  -7  11   5       57.42       58.76      2.80 o
  -6  11   5        1.60        0.66      0.76 o
  -5  11   5        1.31        2.42      0.76 o
  -4  11   5       15.92       16.92      1.23 o
  -3  11   5       77.05       81.26      1.98 o
  -2  11   5      628.03      634.46      9.19 o
  -1  11   5       32.61       31.73      0.89 o
   0  11   5       91.77       85.53      1.72 o
   1  11   5     1844.29     1740.00     25.21 o
   2  11   5       91.34       89.62      1.98 o
   3  11   5        3.62        5.28      0.76 o
   4  11   5      125.60      120.05      2.90 o
   5  11   5       41.85       37.23      1.62 o
   6  11   5        3.27        0.99      0.93 o
  -9  12   5       13.63       12.43      1.87 o
  -8  12   5        7.14        6.13      1.58 o
  -7  12   5       23.38       25.41      1.87 o
  -6  12   5        0.02       -0.16      0.82 o
  -5  12   5        0.01       -0.16      0.54 o
  -4  12   5        4.11        4.29      0.63 o
  -3  12   5      105.86       94.14      2.09 o
  -2  12   5       69.30       69.89      2.01 o
  -1  12   5       91.74       94.03      2.05 o
   0  12   5       31.41       29.56      1.14 o
   1  12   5      315.79      292.48      4.86 o
   2  12   5       39.51       40.87      1.21 o
   3  12   5       53.11       40.35      1.52 o
   4  12   5        1.02       -0.33      0.54 o
   5  12   5       25.41       23.19      1.58 o
   6  12   5       11.07        8.60      1.32 o
  -9  13   5        0.40        0.66      1.98 o
  -8  13   5       14.16       11.91      1.87 o
  -7  13   5       31.97       30.97      2.97 o
  -6  13   5       27.68       24.16      1.36 o
  -5  13   5        2.37        0.88      0.76 o
  -4  13   5        3.03        1.32      0.76 o
  -3  13   5      268.73      264.26      5.45 o
  -2  13   5       77.86       76.43      2.30 o
  -1  13   5        2.88        2.64      0.54 o
   0  13   5      332.29      317.72      5.11 o
   1  13   5       79.92       73.60      1.72 o
   2  13   5        0.67        0.66      0.76 o
   3  13   5        0.17        0.00      0.93 o
   4  13   5       22.45       23.34      1.58 o
   5  13   5        0.01       -1.10      1.32 o
  -8  14   5        3.77        3.96      1.40 o
  -7  14   5       70.54       67.64      3.27 o
  -6  14   5       64.75       59.48      2.13 o
  -5  14   5        2.38        2.97      0.84 o
  -4  14   5       18.29       17.17      1.14 o
  -3  14   5       63.03       67.76      2.13 o
  -2  14   5       23.75       24.22      1.51 o
  -1  14   5      182.86      179.46      3.93 o
   0  14   5       23.57       23.85      0.99 o
   1  14   5      295.49      279.89      5.46 o
   2  14   5       28.17       26.45      1.24 o
   3  14   5      127.99      118.51      3.48 o
   4  14   5       43.22       45.40      2.06 o
   5  14   5       58.83       69.36      2.68 o
  -8  15   5        6.56        6.42      2.64 o
  -7  15   5        4.63        4.95      1.40 o
  -6  15   5       38.91       44.92      1.83 o
  -5  15   5        1.10        0.22      0.76 o
  -4  15   5       85.93       85.00      2.52 o
  -3  15   5       59.28       58.00      2.01 o
  -2  15   5       66.21       60.50      1.91 o
  -1  15   5       21.03       18.80      0.96 o
   0  15   5       20.16       17.16      1.98 o
   1  15   5       55.20       51.79      1.75 o
   2  15   5       49.29       50.28      2.06 o
   3  15   5        0.35       -0.66      0.93 o
   4  15   5       24.48       28.71      1.87 o
  -7  16   5       33.96       32.20      1.75 o
  -6  16   5       90.45       84.42      2.81 o
  -5  16   5       12.96       12.60      1.36 o
  -4  16   5        8.93       11.68      0.98 o
  -3  16   5       12.45       15.25      1.14 o
  -2  16   5        0.20        0.00      0.54 o
  -1  16   5        2.52        2.07      0.54 o
   0  16   5       13.37       14.52      1.98 o
   1  16   5        0.14       -0.33      0.93 o
   2  16   5       32.50       30.72      1.87 o
   3  16   5        5.31        4.62      1.10 o
   4  16   5       79.15       79.75      3.01 o
  -6  17   5       19.47       25.39      1.75 o
  -5  17   5       26.19       27.99      1.62 o
  -4  17   5       49.50       53.80      2.13 o
  -3  17   5       23.54       22.39      1.36 o
  -2  17   5        8.50        7.93      0.96 o
  -1  17   5       13.45       12.54      1.40 o
   0  17   5      107.76      115.49      5.28 o
   1  17   5       31.15       27.71      2.64 o
   2  17   5      103.59      110.97      3.73 o
   3  17   5        2.14        0.33      0.99 o
  -6  18   5        5.10        3.55      1.01 o
  -5  18   5       19.11       21.70      1.73 o
  -4  18   5        4.80        5.78      0.96 o
  -3  18   5        1.07        1.98      0.76 o
  -2  18   5       24.95       23.54      1.87 o
  -1  18   5       13.29       12.29      1.40 o
   0  18   5       60.05       64.67      3.96 o
   1  18   5        0.73       -1.32      1.32 o
   2  18   5        0.47        0.99      0.99 o
  -5  19   5        2.44        5.28      0.96 o
  -4  19   5        6.81        9.93      1.14 o
  -3  19   5       14.02       12.93      1.98 o
  -2  19   5       10.20        7.32      1.40 o
  -1  19   5        0.07       -0.66      2.64 o
   0  19   5       41.41       40.91      3.30 o
   1  19   5        0.80       -1.32      1.32 o
  -3  20   5        2.38        4.29      1.40 o
  -2  20   5        5.57        2.31      1.40 o
  -1  20   5        0.17        0.00      1.32 o
   0  20   5       24.02       17.16      2.64 o
 -10   0   6        7.31        5.82      1.18 o
  -9   0   6      107.41      105.15      3.65 o
  -8   0   6        4.65        5.15      0.99 o
  -7   0   6       89.16       88.47      3.01 o
  -6   0   6     1486.38     1350.33     30.13 o
  -5   0   6     1337.08     1265.68     20.07 o
  -4   0   6      725.46      706.69     19.55 o
  -3   0   6      155.34      131.40      2.56 o
  -2   0   6       13.20       13.26      0.71 o
  -1   0   6        9.79        9.18      0.57 o
   0   0   6      201.50      182.33      5.07 o
   1   0   6       71.47       73.74      5.94 o
   2   0   6      298.41      271.13      7.14 o
   3   0   6      910.01      862.20     27.11 o
   4   0   6      249.47      235.41      5.82 o
   5   0   6      177.55      190.90      5.28 o
   6   0   6       73.11       89.62      4.29 o
   7   0   6       72.97       67.72      2.80 o
 -10   1   6       10.07       11.23      1.24 o
  -9   1   6        5.54        6.48      0.78 o
  -8   1   6        2.61        3.89      0.78 o
  -7   1   6       57.13       53.48      1.46 o
  -6   1   6      256.31      244.88      6.46 o
  -5   1   6      258.45      257.61      5.04 o
  -4   1   6       14.28       15.66      0.90 o
  -3   1   6       60.13       51.85      0.91 o
  -2   1   6        0.74        1.32      0.46 o
  -1   1   6       13.26       10.68      0.67 o
   0   1   6       43.86       43.85      1.31 o
   1   1   6      520.19      502.50      8.76 o
   2   1   6        4.99        6.19      0.71 o
   3   1   6       15.15       17.18      1.82 o
   4   1   6      127.50      124.53      3.05 o
   5   1   6       11.01       12.56      1.14 o
   6   1   6       33.93       33.00      1.52 o
   7   1   6       11.86       13.03      1.14 o
 -10   2   6       10.58        9.93      1.36 o
  -9   2   6       53.38       50.34      2.13 o
  -8   2   6       18.07       19.44      1.12 o
  -7   2   6        5.67        5.26      0.78 o
  -6   2   6      546.96      538.31      7.86 o
  -5   2   6      284.00      279.44      3.88 o
  -4   2   6        0.51        0.05      0.37 o
  -3   2   6        6.88        7.34      0.39 o
  -2   2   6      230.69      256.55      3.91 o
  -1   2   6       36.57       26.01      0.85 o
   0   2   6        0.01       -0.16      0.35 o
   1   2   6       22.92       26.43      0.97 o
   2   2   6      801.04      792.70     12.70 o
   3   2   6       16.01       16.02      1.43 o
   4   2   6       35.31       31.34      1.36 o
   5   2   6       39.45       44.24      1.52 o
   6   2   6       93.97      104.21      2.67 o
   7   2   6        0.31       -0.76      0.76 o
 -10   3   6       14.42       15.44      1.36 o
  -9   3   6        1.99        1.41      0.96 o
  -8   3   6        6.93        6.94      0.78 o
  -7   3   6       43.74       45.57      1.81 o
  -6   3   6       12.24       14.76      1.15 o
  -5   3   6      706.96      656.33      8.36 o
  -4   3   6       62.60       56.14      1.12 o
  -3   3   6        0.70        1.23      0.29 o
  -2   3   6      730.21      728.77      9.72 o
  -1   3   6       35.35       28.48      0.97 o
   0   3   6       12.76       19.03      0.63 o
   1   3   6      249.65      240.97      4.05 o
   2   3   6      252.64      241.55      4.38 o
   3   3   6        7.27        7.05      0.71 o
   4   3   6       27.25       25.54      1.14 o
   5   3   6       12.38       15.23      1.14 o
   6   3   6      133.01      136.48      3.43 o
 -10   4   6       37.88       35.98      1.83 o
  -9   4   6       11.99        9.38      1.65 o
  -8   4   6        1.41        0.88      0.76 o
  -7   4   6       79.85       74.82      1.61 o
  -6   4   6       17.47       14.99      0.97 o
  -5   4   6       31.90       33.03      1.19 o
  -4   4   6       66.43       67.73      1.29 o
  -3   4   6      175.10      180.20      3.69 o
  -2   4   6        2.88        5.43      0.40 o
  -1   4   6      318.28      314.94      4.93 o
   0   4   6       11.20       11.64      0.54 o
   1   4   6      366.17      355.31      5.21 o
   2   4   6      101.77       94.24      2.10 o
   3   4   6        0.79       -0.40      0.44 o
   4   4   6       18.70       19.24      1.14 o
   5   4   6        0.05        1.54      1.14 o
   6   4   6        0.00       -0.76      0.76 o
 -10   5   6        0.47        1.04      0.96 o
  -9   5   6        0.34        0.47      0.96 o
  -8   5   6        1.22        0.66      0.76 o
  -7   5   6       11.81       12.17      1.04 o
  -6   5   6        8.96       11.17      0.67 o
  -5   5   6       10.34       13.14      0.94 o
  -4   5   6        8.49        9.72      0.60 o
  -3   5   6       51.90       54.67      1.19 o
  -2   5   6      197.99      209.63      3.14 o
  -1   5   6      148.30      158.22      2.59 o
   0   5   6        0.58       -0.07      0.32 o
   1   5   6       23.86       20.51      0.86 o
   2   5   6      162.40      150.49      2.60 o
   3   5   6        0.71        1.76      0.83 o
   4   5   6        9.43        6.92      0.76 o
   5   5   6       25.23       22.35      1.14 o
   6   5   6       17.67       22.29      1.24 o
 -10   6   6        2.30        2.86      1.14 o
  -9   6   6       57.32       58.08      2.80 o
  -8   6   6        0.24        0.22      0.83 o
  -7   6   6       21.78       24.71      1.21 o
  -6   6   6       76.24       69.04      1.48 o
  -5   6   6       32.80       33.00      1.58 o
  -4   6   6      191.86      180.83      2.86 o
  -3   6   6      470.33      441.12      6.14 o
  -2   6   6      296.73      279.43      4.06 o
  -1   6   6      387.77      380.03      4.95 o
   0   6   6        5.20        3.66      0.43 o
   1   6   6       71.24       72.91      1.55 o
   2   6   6       28.65       25.45      1.24 o
   3   6   6      121.24      100.98      2.21 o
   4   6   6      113.33      114.45      2.46 o
   5   6   6      126.97      120.21      3.05 o
   6   6   6       29.67       31.73      2.04 o
 -10   7   6        7.71        8.25      1.36 o
  -9   7   6        0.27        1.41      0.96 o
  -8   7   6      112.45      106.62      2.68 o
  -7   7   6        0.02        0.16      0.66 o
  -6   7   6        8.36        8.23      0.84 o
  -5   7   6      297.19      271.75      4.67 o
  -4   7   6       79.36       76.42      1.63 o
  -3   7   6       91.61       87.17      1.68 o
  -2   7   6       41.65       41.42      0.96 o
  -1   7   6      125.94      132.04      2.12 o
   0   7   6       80.72       87.39      1.72 o
   1   7   6       16.77       14.62      0.76 o
   2   7   6      180.71      160.48      2.88 o
   3   7   6       21.67       23.33      0.99 o
   4   7   6        9.82       11.89      0.78 o
   5   7   6       45.79       43.08      1.46 o
   6   7   6      119.54      121.88      3.11 o
 -10   8   6        3.16        1.32      1.65 o
  -9   8   6       23.00       23.40      1.70 o
  -8   8   6        5.10        3.96      0.96 o
  -7   8   6       18.88       18.53      1.24 o
  -6   8   6        9.63        8.08      0.96 o
  -5   8   6        2.47        3.30      0.76 o
  -4   8   6        0.47        0.79      0.41 o
  -3   8   6       60.97       59.69      1.39 o
  -2   8   6       21.56       23.49      0.93 o
  -1   8   6       37.01       36.97      0.99 o
   0   8   6       17.65       16.90      1.05 o
   1   8   6      113.49      111.24      2.21 o
   2   8   6       51.77       54.00      1.38 o
   3   8   6        1.71        1.35      0.49 o
   4   8   6       14.39       14.00      0.86 o
   5   8   6       62.54       69.14      2.13 o
   6   8   6       10.71       12.54      1.14 o
  -9   9   6        0.93       -0.41      0.84 o
  -8   9   6      108.19       98.23      2.90 o
  -7   9   6        0.36        0.00      0.76 o
  -6   9   6       13.95       13.26      1.14 o
  -5   9   6      117.17      111.97      2.78 o
  -4   9   6       44.72       44.09      1.42 o
  -3   9   6      254.43      263.25      6.19 o
  -2   9   6      368.03      356.05      5.45 o
  -1   9   6      194.60      199.76      3.12 o
   0   9   6       96.77       93.60      1.98 o
   1   9   6        0.59        0.33      0.33 o
   2   9   6       14.92       15.06      0.78 o
   3   9   6       29.81       30.46      1.12 o
   4   9   6       56.04       51.88      1.46 o
   5   9   6       86.58       89.11      2.52 o
   6   9   6       24.26       20.48      1.87 o
  -9  10   6        2.08        2.64      0.96 o
  -8  10   6       37.23       37.22      2.27 o
  -7  10   6        0.01       -0.76      0.76 o
  -6  10   6      165.35      150.15      3.54 o
  -5  10   6       13.99       16.51      1.14 o
  -4  10   6       10.94       11.98      0.90 o
  -3  10   6       71.39       70.17      1.61 o
  -2  10   6        0.03        0.88      0.48 o
  -1  10   6       35.31       32.66      0.97 o
   0  10   6        3.70        6.95      1.05 o
   1  10   6       11.12        9.15      0.66 o
   2  10   6       72.22       68.93      1.65 o
   3  10   6       26.92       22.85      0.99 o
   4  10   6       25.84       24.50      1.26 o
   5  10   6        2.80        2.86      0.76 o
  -9  11   6        0.99        0.75      0.96 o
  -8  11   6        0.04        0.16      0.84 o
  -7  11   6        0.04       -0.66      0.76 o
  -6  11   6       14.69       16.71      1.61 o
  -5  11   6       54.06       50.15      1.75 o
  -4  11   6       16.06       14.57      0.96 o
  -3  11   6        0.01        1.54      0.76 o
  -2  11   6       67.71       70.40      1.72 o
  -1  11   6      263.26      265.67      4.60 o
   0  11   6       61.63       62.38      1.65 o
   1  11   6       11.83       10.37      0.86 o
   2  11   6      111.95       98.16      2.13 o
   3  11   6        0.86        1.10      0.76 o
   4  11   6      119.19      117.57      2.90 o
   5  11   6        0.84       -0.22      0.76 o
  -8  12   6       15.81       16.69      1.36 o
  -7  12   6       11.31       12.60      1.36 o
  -6  12   6       54.92       50.40      2.43 o
  -5  12   6       18.88       16.82      1.24 o
  -4  12   6       35.96       37.01      1.52 o
  -3  12   6      184.90      185.97      4.05 o
  -2  12   6        0.16       -0.33      0.54 o
  -1  12   6       63.65       65.56      1.65 o
   0  12   6        2.15        3.04      0.66 o
   1  12   6        0.03        0.77      0.42 o
   2  12   6       43.92       45.10      1.32 o
   3  12   6        1.23        1.54      0.76 o
   4  12   6       83.99       79.45      2.39 o
   5  12   6       53.13       56.19      2.47 o
  -8  13   6       89.90       98.63      3.51 o
  -7  13   6       51.92       53.89      2.13 o
  -6  13   6       39.86       39.58      1.75 o
  -5  13   6       69.88       68.49      2.13 o
  -4  13   6       14.97       15.04      1.14 o
  -3  13   6       71.16       74.04      2.13 o
  -2  13   6       34.61       33.17      1.36 o
  -1  13   6      210.11      207.07      4.31 o
   0  13   6       49.92       49.19      1.62 o
   1  13   6       78.49       70.28      1.81 o
   2  13   6        3.02        3.99      0.76 o
   3  13   6      164.74      171.63      3.81 o
   4  13   6        2.14        1.10      0.76 o
  -8  14   6        2.66        3.63      1.40 o
  -7  14   6       12.36       13.42      1.45 o
  -6  14   6       12.17       13.84      1.36 o
  -5  14   6        0.75        0.66      0.84 o
  -4  14   6       18.57       19.30      1.36 o
  -3  14   6      162.55      153.41      3.67 o
  -2  14   6      106.05      109.75      2.78 o
  -1  14   6        3.59        4.86      0.76 o
   0  14   6        0.88        0.88      0.59 o
   1  14   6        8.42        9.00      0.84 o
   2  14   6       54.16       54.32      2.13 o
   3  14   6       18.70       18.26      1.24 o
   4  14   6       38.77       38.43      2.06 o
  -7  15   6       17.21       18.09      1.43 o
  -6  15   6       38.96       38.87      1.75 o
  -5  15   6      130.16      126.29      3.29 o
  -4  15   6       28.83       27.35      1.36 o
  -3  15   6       24.06       26.73      1.36 o
  -2  15   6       51.58       55.09      1.79 o
  -1  15   6        2.44        3.52      0.76 o
   0  15   6       14.69       18.48      1.98 o
   1  15   6       52.31       55.20      2.33 o
   2  15   6       35.85       35.43      1.52 o
   3  15   6      123.01      124.39      3.96 o
  -6  16   6        4.62        3.77      0.96 o
  -5  16   6       37.59       38.34      1.75 o
  -4  16   6        9.46       11.07      0.96 o
  -3  16   6       35.41       35.07      1.62 o
  -2  16   6       13.71       15.38      1.45 o
  -1  16   6       52.66       52.63      2.97 o
   0  16   6        7.12        9.24      1.98 o
   1  16   6       93.26       95.69      4.62 o
   2  16   6        1.68        1.65      0.93 o
   3  16   6        2.48        0.33      0.93 o
  -6  17   6        1.76        1.98      1.40 o
  -5  17   6        0.33        0.41      0.84 o
  -4  17   6       21.21       20.54      1.42 o
  -3  17   6        6.55        4.79      0.96 o
  -2  17   6        1.20        0.66      0.93 o
  -1  17   6        3.54        3.30      1.32 o
   0  17   6       13.76       11.22      1.98 o
   1  17   6       10.01       13.20      1.98 o
   2  17   6        2.52       -1.32      1.32 o
  -4  18   6       45.80       44.42      2.13 o
  -3  18   6        0.25       -0.22      0.76 o
  -2  18   6       32.14       30.31      2.97 o
  -1  18   6       21.74       21.78      2.64 o
   0  18   6        3.33        3.30      1.98 o
   1  18   6       78.79       84.47      4.62 o
  -2  19   6       62.37       71.57      4.62 o
  -1  19   6        2.49        3.30      1.98 o
 -10   1   7        5.13        5.19      1.26 o
  -9   1   7        3.12        4.74      0.78 o
  -8   1   7       23.85       26.36      1.16 o
  -7   1   7       14.00       12.11      0.78 o
  -6   1   7       41.80       36.07      1.30 o
  -5   1   7       37.74       36.92      1.03 o
  -4   1   7        0.68        0.48      0.32 o
  -3   1   7       60.50       57.42      1.21 o
  -2   1   7       38.90       48.73      1.11 o
  -1   1   7      211.71      205.77      3.08 o
   0   1   7      316.20      316.46      5.03 o
   1   1   7       58.00       58.96      1.79 o
   2   1   7      415.56      428.13     10.03 o
   3   1   7      138.79      127.71      3.73 o
   4   1   7       20.79       26.09      1.58 o
   5   1   7       11.56        9.58      1.40 o
   6   1   7       31.36       32.33      2.64 o
 -10   2   7        3.96        4.27      0.96 o
  -9   2   7        5.36        3.49      0.96 o
  -8   2   7       44.77       40.25      1.46 o
  -7   2   7        3.66        1.32      0.66 o
  -6   2   7       31.28       30.81      1.43 o
  -5   2   7       47.93       45.24      1.23 o
  -4   2   7       45.84       48.57      1.18 o
  -3   2   7       41.26       45.64      1.40 o
  -2   2   7      269.85      291.05      4.16 o
  -1   2   7        7.35        8.57      1.18 o
   0   2   7      246.79      256.60      4.12 o
   1   2   7      171.68      163.00      3.71 o
   2   2   7       40.34       39.64      1.87 o
   3   2   7      165.72      162.03      3.67 o
   4   2   7      101.23       97.69      2.67 o
   5   2   7        0.40        1.54      1.04 o
 -10   3   7        1.79        1.04      0.96 o
  -9   3   7        0.00        0.33      0.84 o
  -8   3   7       17.06       19.16      1.12 o
  -7   3   7        0.37        1.45      0.50 o
  -6   3   7        5.44        5.57      0.66 o
  -5   3   7        4.26        3.70      0.59 o
  -4   3   7        0.92        0.53      0.48 o
  -3   3   7       63.86       59.09      1.69 o
  -2   3   7      274.16      289.83      5.46 o
  -1   3   7        5.93        4.37      0.67 o
   0   3   7        1.75        3.09      0.64 o
   1   3   7      295.32      274.13      5.31 o
   2   3   7      193.45      175.60      3.81 o
   3   3   7       83.90       81.86      2.29 o
   4   3   7       28.80       29.06      1.52 o
   5   3   7        2.78        2.20      0.76 o
 -10   4   7        1.58        1.51      1.13 o
  -9   4   7        2.61        1.60      0.96 o
  -8   4   7        0.10       -0.22      0.76 o
  -7   4   7       18.14       22.34      1.12 o
  -6   4   7        3.34        2.44      0.47 o
  -5   4   7       61.91       58.29      1.40 o
  -4   4   7        3.38        3.34      0.47 o
  -3   4   7       98.91       98.41      2.13 o
  -2   4   7      150.80      139.00      2.70 o
  -1   4   7       74.91       71.78      1.76 o
   0   4   7      159.12      170.79      3.67 o
   1   4   7      427.53      411.20      6.51 o
   2   4   7       14.30       11.60      0.76 o
   3   4   7       26.09       28.09      1.24 o
   4   4   7      128.41      119.94      3.05 o
   5   4   7       14.71       13.98      1.43 o
 -10   5   7        0.80        0.75      0.96 o
  -9   5   7        0.56        1.23      1.38 o
  -8   5   7       15.12       15.72      1.36 o
  -7   5   7       43.87       38.57      1.75 o
  -6   5   7        1.22        0.88      0.47 o
  -5   5   7        3.47        5.23      0.59 o
  -4   5   7       10.82       12.43      0.66 o
  -3   5   7      153.27      150.45      2.94 o
  -2   5   7        1.76        2.73      0.45 o
  -1   5   7       65.27       64.38      1.60 o
   0   5   7      139.64      136.38      2.90 o
   1   5   7       19.69       18.09      0.99 o
   2   5   7      660.51      592.53      9.14 o
   3   5   7       53.52       57.54      1.62 o
   4   5   7       41.19       38.79      1.32 o
   5   5   7      221.48      235.96      5.07 o
  -9   6   7        0.02       -0.41      0.84 o
  -8   6   7        3.03        3.39      0.96 o
  -7   6   7       29.38       25.12      1.21 o
  -6   6   7        9.09       11.88      0.86 o
  -5   6   7        4.92        4.85      0.66 o
  -4   6   7       24.06       21.99      0.99 o
  -3   6   7       24.48       24.10      1.05 o
  -2   6   7        1.25        2.38      0.50 o
  -1   6   7        1.39        0.88      0.41 o
   0   6   7        0.06        0.66      0.33 o
   1   6   7        8.42        9.13      0.66 o
   2   6   7       35.31       29.94      1.12 o
   3   6   7       12.58       10.84      0.95 o
   4   6   7        0.01       -0.40      0.67 o
   5   6   7        0.64        0.00      0.66 o
  -9   7   7        0.00        0.00      0.96 o
  -8   7   7        6.38        9.14      1.22 o
  -7   7   7       39.07       33.89      1.52 o
  -6   7   7       17.99       18.98      1.14 o
  -5   7   7       31.14       25.36      1.05 o
  -4   7   7        0.11       -0.37      0.37 o
  -3   7   7        7.66        9.40      0.71 o
  -2   7   7       15.58       16.03      0.89 o
  -1   7   7        0.41        0.00      0.38 o
   0   7   7       70.07       65.95      1.65 o
   1   7   7        5.97        6.05      0.66 o
   2   7   7       91.72       85.22      1.98 o
   3   7   7        7.78        9.28      0.78 o
   4   7   7       16.96       18.04      1.17 o
   5   7   7      101.48      111.94      2.54 o
  -9   8   7        2.58        2.64      1.65 o
  -8   8   7        2.74        0.82      0.84 o
  -7   8   7        0.01       -0.44      0.76 o
  -6   8   7       40.91       39.31      1.75 o
  -5   8   7       13.60       13.42      0.99 o
  -4   8   7        3.16        3.76      0.70 o
  -3   8   7        5.45        6.63      0.71 o
  -2   8   7      144.91      139.54      3.05 o
  -1   8   7       42.99       44.08      1.21 o
   0   8   7       28.21       26.01      0.99 o
   1   8   7      319.12      312.32      5.11 o
   2   8   7      256.30      232.35      4.12 o
   3   8   7      131.12      126.08      2.54 o
   4   8   7      145.04      134.86      2.79 o
   5   8   7        6.05        6.96      0.96 o
  -9   9   7        2.68        2.24      1.32 o
  -8   9   7        5.44        4.62      0.96 o
  -7   9   7       27.37       23.91      1.75 o
  -6   9   7       25.67       23.18      1.36 o
  -5   9   7       40.58       37.69      2.19 o
  -4   9   7       32.63       32.87      1.36 o
  -3   9   7      111.99      111.98      2.67 o
  -2   9   7        7.04        6.28      0.85 o
  -1   9   7      339.57      326.22      6.35 o
   0   9   7       91.01       87.75      1.98 o
   1   9   7       19.97       19.76      0.99 o
   2   9   7       35.39       35.02      1.32 o
   3   9   7        5.80        5.65      0.96 o
   4   9   7       14.36       14.45      0.99 o
  -8  10   7        0.13       -0.84      0.84 o
  -7  10   7        0.47       -0.44      0.76 o
  -6  10   7        1.89        0.66      0.76 o
  -5  10   7       39.55       38.40      1.75 o
  -4  10   7       70.12       71.12      2.13 o
  -3  10   7       37.30       37.97      1.87 o
  -2  10   7       46.74       49.75      1.62 o
  -1  10   7       77.61       77.66      2.29 o
   0  10   7        0.18       -0.48      0.48 o
   1  10   7       11.00       10.90      0.66 o
   2  10   7        6.06        5.82      0.66 o
   3  10   7       21.67       23.68      1.12 o
   4  10   7       81.57       84.09      2.52 o
  -8  11   7        2.19        0.85      0.96 o
  -7  11   7        0.51       -0.58      0.84 o
  -6  11   7        0.19       -0.22      0.76 o
  -5  11   7       34.06       34.27      1.75 o
  -4  11   7      213.14      216.18      4.69 o
  -3  11   7       11.36       12.34      1.10 o
  -2  11   7       13.21       14.54      1.14 o
  -1  11   7      650.43      629.53     12.49 o
   0  11   7        7.36        9.31      0.95 o
   1  11   7       14.91       16.13      0.99 o
   2  11   7      105.59       98.96      2.21 o
   3  11   7       17.15       16.81      1.14 o
   4  11   7        0.49       -0.76      0.76 o
  -8  12   7        0.01       -0.49      0.97 o
  -7  12   7        0.22       -0.84      0.84 o
  -6  12   7        3.21        1.32      0.96 o
  -5  12   7       31.95       28.70      1.43 o
  -4  12   7       16.71       16.69      1.29 o
  -3  12   7       43.16       45.84      2.06 o
  -2  12   7        0.29        1.65      0.93 o
  -1  12   7      226.34      228.04      4.57 o
   0  12   7       35.23       33.37      1.36 o
   1  12   7       25.61       21.55      0.99 o
   2  12   7        2.20        1.54      0.76 o
   3  12   7       13.50       12.56      1.14 o
  -7  13   7        0.25       -0.94      0.96 o
  -6  13   7        0.24       -0.84      0.84 o
  -5  13   7       61.14       61.47      2.13 o
  -4  13   7       49.90       47.98      1.75 o
  -3  13   7        0.02       -0.33      0.93 o
  -2  13   7      138.51      141.10      3.95 o
  -1  13   7       79.50       83.49      2.80 o
   0  13   7        0.08       -0.93      0.93 o
   1  13   7        0.15        0.82      0.66 o
   2  13   7        5.36        5.37      0.84 o
   3  13   7        0.20       -0.66      0.93 o
  -7  14   7        0.44       -0.28      1.00 o
  -6  14   7       10.34       12.19      1.36 o
  -5  14   7       16.21       20.07      1.36 o
  -4  14   7        1.73        1.10      0.83 o
  -3  14   7       64.55       63.64      3.96 o
  -2  14   7       10.47       13.28      2.31 o
  -1  14   7      156.16      152.19      4.20 o
   0  14   7       32.53       35.83      2.64 o
   1  14   7       66.31       62.75      2.33 o
   2  14   7       18.04       21.34      1.24 o
  -6  15   7       17.49       20.77      1.36 o
  -5  15   7       33.01       34.96      1.75 o
  -4  15   7       16.51       17.40      1.50 o
  -3  15   7        0.25       -0.99      0.99 o
  -2  15   7       12.74       12.46      2.64 o
  -1  15   7        6.55       10.20      1.32 o
   0  15   7       34.94       35.63      2.64 o
   1  15   7        0.32        2.64      1.32 o
  -5  16   7        0.34        0.38      0.96 o
  -4  16   7        1.31        0.82      0.84 o
  -3  16   7        2.45        2.11      1.10 o
  -2  16   7        0.96        0.66      0.93 o
  -1  16   7        1.71        0.66      1.32 o
   0  16   7       11.89        8.58      1.98 o
   1  16   7        0.04       -1.32      1.32 o
  -4  17   7        5.74        6.46      1.12 o
  -3  17   7        3.65        4.40      1.32 o
  -2  17   7       44.00       44.87      3.30 o
  -1  17   7       26.69       28.37      2.64 o
  -9   0   8        7.64       10.70      1.58 o
  -8   0   8      146.62      143.77      4.62 o
  -7   0   8      323.10      282.74      8.91 o
  -6   0   8       83.27       86.30      4.95 o
  -5   0   8        3.14        3.96      1.32 o
  -4   0   8       19.62       19.80      1.98 o
  -3   0   8       11.91       13.53      0.93 o
  -2   0   8       38.57       41.81      2.64 o
  -1   0   8        0.25        0.88      0.59 o
   0   0   8      119.58      114.06      4.95 o
   1   0   8      588.67      548.98     17.84 o
   2   0   8       32.59       27.71      2.64 o
   3   0   8       23.25       31.01      2.64 o
   4   0   8       79.66       98.33      4.62 o
  -9   1   8        9.07       10.94      1.12 o
  -8   1   8       30.74       34.26      1.50 o
  -7   1   8       97.52       99.13      2.46 o
  -6   1   8        5.72        8.73      1.47 o
  -5   1   8        4.70        5.36      0.93 o
  -4   1   8        0.11        0.00      0.38 o
  -3   1   8        3.25        2.17      0.50 o
  -2   1   8       10.07       10.10      0.76 o
  -1   1   8      173.34      179.53      4.76 o
   0   1   8       44.20       48.24      1.75 o
   1   1   8        7.50        9.66      1.98 o
   2   1   8       68.82       64.68      2.33 o
   3   1   8        5.71        5.94      0.93 o
   4   1   8       16.46       17.84      1.40 o
  -9   2   8        2.93        3.30      0.96 o
  -8   2   8      119.51      116.13      2.68 o
  -7   2   8      113.18      105.72      3.72 o
  -6   2   8        3.70        2.99      0.77 o
  -5   2   8        5.21        4.43      0.99 o
  -4   2   8       11.90       13.42      0.76 o
  -3   2   8        1.02        0.96      0.56 o
  -2   2   8        3.10        3.83      0.66 o
  -1   2   8        0.20        1.71      0.57 o
   0   2   8      378.32      383.12      7.11 o
   1   2   8        8.14        7.72      0.89 o
   2   2   8       32.51       29.09      1.87 o
   3   2   8       18.45       19.47      1.40 o
   4   2   8       54.20       59.76      2.53 o
  -9   3   8       12.21       13.36      1.36 o
  -8   3   8        7.70        7.53      2.40 o
  -7   3   8      179.15      169.70      4.67 o
  -6   3   8        0.02       -0.26      0.57 o
  -5   3   8        5.83        6.36      0.76 o
  -4   3   8      231.49      226.20      4.44 o
  -3   3   8        0.20        0.13      0.44 o
  -2   3   8        0.90        0.66      0.38 o
  -1   3   8      118.51      114.34      2.67 o
   0   3   8       96.80       92.95      2.39 o
   1   3   8       18.18       18.94      1.14 o
   2   3   8       17.35       16.39      1.14 o
   3   3   8       15.07       16.52      1.40 o
   4   3   8      109.27      111.86      3.73 o
  -9   4   8       10.00        9.34      1.24 o
  -8   4   8        0.66       -0.66      1.56 o
  -7   4   8       20.16       21.46      1.81 o
  -6   4   8       26.15       26.44      1.12 o
  -5   4   8       39.87       39.66      1.52 o
  -4   4   8       12.92       13.65      0.84 o
  -3   4   8       41.57       42.47      1.52 o
  -2   4   8       25.55       25.10      1.52 o
  -1   4   8       86.45       82.30      2.13 o
   0   4   8       66.57       68.80      2.22 o
   1   4   8        0.44        0.00      0.76 o
   2   4   8        3.01        3.79      0.76 o
   3   4   8        0.87        0.00      0.76 o
   4   4   8        2.14        2.80      0.66 o
  -9   5   8        1.68        2.45      0.96 o
  -8   5   8        1.16       -0.49      1.21 o
  -7   5   8        4.11        4.54      1.42 o
  -6   5   8        1.90        0.79      0.59 o
  -5   5   8       14.29       13.08      0.96 o
  -4   5   8       60.97       63.63      1.90 o
  -3   5   8       68.62       66.22      1.91 o
  -2   5   8        9.96        9.03      0.76 o
  -1   5   8        0.39        0.66      0.76 o
   0   5   8       37.21       38.00      1.62 o
   1   5   8        8.19        9.46      0.88 o
   2   5   8        0.04        0.66      0.76 o
   3   5   8       24.89       22.70      1.05 o
   4   5   8        0.39        0.49      0.66 o
  -9   6   8        5.80        6.82      1.01 o
  -8   6   8        6.15        4.79      0.96 o
  -7   6   8        8.09        9.66      1.98 o
  -6   6   8       47.79       43.13      1.77 o
  -5   6   8       77.08       75.00      2.13 o
  -4   6   8       93.86       81.25      2.29 o
  -3   6   8      115.67      110.80      2.67 o
  -2   6   8        0.38       -0.26      0.44 o
  -1   6   8       50.94       47.98      1.52 o
   0   6   8       26.79       27.72      1.14 o
   1   6   8       16.74       16.72      1.14 o
   2   6   8       71.56       71.99      1.79 o
   3   6   8       34.61       33.09      1.32 o
   4   6   8       32.60       37.74      1.56 o
  -8   7   8        0.07        0.33      0.93 o
  -7   7   8       56.96       56.70      2.97 o
  -6   7   8        8.61        9.86      1.39 o
  -5   7   8       44.56       41.63      2.32 o
  -4   7   8       10.99       14.07      0.96 o
  -3   7   8       15.64       16.74      1.14 o
  -2   7   8       42.71       44.30      1.52 o
  -1   7   8        0.03       -0.33      0.70 o
   0   7   8       72.45       66.44      1.91 o
   1   7   8        1.34        0.99      0.66 o
   2   7   8        3.33        4.76      0.66 o
   3   7   8       47.92       46.35      1.54 o
  -8   8   8        2.61        2.64      1.65 o
  -7   8   8        1.07        1.07      0.84 o
  -6   8   8        0.78        0.22      0.76 o
  -5   8   8       23.54       25.72      1.58 o
  -4   8   8        8.03        7.64      0.84 o
  -3   8   8       30.00       32.16      1.36 o
  -2   8   8        0.01       -0.44      0.44 o
  -1   8   8       69.11       70.18      1.91 o
   0   8   8        2.42        2.14      0.66 o
   1   8   8        0.01        0.66      0.66 o
   2   8   8       14.84       15.45      1.03 o
   3   8   8       43.71       51.25      1.54 o
  -8   9   8        1.22        1.85      1.10 o
  -7   9   8       16.27       16.17      1.36 o
  -6   9   8        1.15        1.54      0.76 o
  -5   9   8       62.31       59.92      2.53 o
  -4   9   8       68.94       72.27      2.80 o
  -3   9   8      101.06       95.24      2.39 o
  -2   9   8       19.36       21.83      1.14 o
  -1   9   8        4.21        3.30      0.76 o
   0   9   8        2.32        1.15      0.66 o
   1   9   8        4.47        6.49      0.66 o
   2   9   8       20.40       20.97      0.99 o
   3   9   8       57.60       58.68      1.65 o
  -8  10   8       41.61       39.59      3.96 o
  -7  10   8        1.26        1.04      0.96 o
  -6  10   8        6.74        7.80      1.53 o
  -5  10   8       25.01       26.38      1.58 o
  -4  10   8        0.07        0.99      0.99 o
  -3  10   8       10.84       11.68      1.10 o
  -2  10   8        0.02        0.22      0.76 o
  -1  10   8        5.17        4.42      0.76 o
   0  10   8       64.99       61.92      1.90 o
   1  10   8        5.53        5.78      0.66 o
   2  10   8       25.81       26.71      1.21 o
  -7  11   8        3.66        2.73      0.96 o
  -6  11   8       10.41        9.97      2.66 o
  -5  11   8        0.05        0.00      0.93 o
  -4  11   8       12.66       14.95      1.58 o
  -3  11   8       79.24       80.72      4.62 o
  -2  11   8        8.46       11.97      0.96 o
  -1  11   8        8.36        6.13      1.04 o
   0  11   8       27.14       23.77      1.87 o
   1  11   8        2.87        3.46      0.66 o
   2  11   8       76.47       75.21      1.98 o
  -7  12   8        7.94        6.03      1.65 o
  -6  12   8       12.89       16.51      1.36 o
  -5  12   8       28.61       30.78      2.06 o
  -4  12   8        0.74       -0.33      0.99 o
  -3  12   8       62.43       65.72      2.53 o
  -2  12   8        0.04        2.77      1.10 o
  -1  12   8        0.47        0.44      0.76 o
   0  12   8        6.70        6.95      0.84 o
   1  12   8        0.03       -0.22      0.76 o
  -6  13   8       19.44       18.88      1.36 o
  -5  13   8        0.67        0.40      1.10 o
  -4  13   8        0.71        0.66      1.10 o
  -3  13   8       50.73       48.21      2.33 o
  -2  13   8       15.41       16.30      1.58 o
  -1  13   8        9.67       10.98      1.40 o
   0  13   8        6.76        5.88      0.84 o
   1  13   8       80.59       84.36      4.29 o
  -5  14   8       50.32       51.00      2.53 o
  -4  14   8       10.34       13.66      2.97 o
  -3  14   8       14.77       17.75      2.31 o
  -2  14   8        0.32        0.33      0.99 o
  -1  14   8        4.83        5.06      1.10 o
   0  14   8       34.60       32.93      2.97 o
  -4  15   8       19.84       21.78      2.64 o
  -3  15   8        0.95        0.40      1.10 o
  -2  15   8        5.91        9.79      1.65 o
  -8   1   9       12.23       10.90      1.40 o
  -7   1   9       20.18       19.47      1.40 o
  -6   1   9        0.49       -0.99      0.99 o
  -5   1   9       16.58       16.52      1.40 o
  -4   1   9       23.08       22.45      1.40 o
  -3   1   9       86.42       82.19      2.13 o
  -2   1   9       86.30       99.63      2.67 o
  -1   1   9        0.53        1.48      0.66 o
   0   1   9      178.79      192.05      3.45 o
   1   1   9       38.51       36.08      1.52 o
   2   1   9       13.02       13.62      1.14 o
   3   1   9        6.42        4.75      1.10 o
  -8   2   9       11.75       12.22      1.40 o
  -7   2   9        1.32        1.65      0.93 o
  -6   2   9        0.72        0.33      0.99 o
  -5   2   9        8.23        8.26      0.93 o
  -4   2   9       45.03       49.08      1.52 o
  -3   2   9        0.00       -0.54      0.54 o
  -2   2   9       53.40       58.69      1.54 o
  -1   2   9        5.78        6.90      0.76 o
   0   2   9        2.22        2.20      0.76 o
   1   2   9       51.45       52.41      1.90 o
   2   2   9       43.79       46.38      1.75 o
  -8   3   9        0.07        3.30      1.32 o
  -7   3   9        0.08       -0.66      0.93 o
  -6   3   9        0.01       -0.93      0.93 o
  -5   3   9        9.57        7.60      0.93 o
  -4   3   9       56.05       56.32      1.90 o
  -3   3   9        0.51       -0.33      0.54 o
  -2   3   9        0.44        1.98      0.76 o
  -1   3   9       49.11       49.71      1.65 o
   0   3   9      126.24      120.93      2.90 o
   1   3   9       20.70       20.26      1.24 o
   2   3   9       20.55       20.93      1.14 o
  -8   4   9        0.20        0.00      1.32 o
  -7   4   9        6.30        6.60      1.32 o
  -6   4   9        0.02       -0.66      0.93 o
  -5   4   9       19.29       20.48      1.40 o
  -4   4   9       12.93       13.92      1.14 o
  -3   4   9        9.64       11.24      0.96 o
  -2   4   9       72.76       76.04      2.13 o
  -1   4   9      122.12      129.05      2.76 o
   0   4   9        0.01        3.68      1.33 o
   1   4   9       24.54       22.90      1.24 o
   2   4   9       41.57       38.61      1.62 o
  -8   5   9        0.58        0.66      1.32 o
  -7   5   9        1.18        1.98      1.32 o
  -6   5   9        3.73        4.97      0.93 o
  -5   5   9       29.36       33.40      1.49 o
  -4   5   9        0.28       -0.54      0.54 o
  -3   5   9        8.51        9.64      0.84 o
  -2   5   9       40.55       44.09      1.52 o
  -1   5   9       11.39       13.42      1.14 o
   0   5   9      275.03      264.00      5.43 o
   1   5   9        5.36        6.48      0.84 o
   2   5   9       39.23       36.03      1.62 o
  -7   6   9        0.02        0.66      1.32 o
  -6   6   9        4.08        5.28      1.32 o
  -5   6   9        0.06        0.44      0.76 o
  -4   6   9        0.22       -0.49      0.54 o
  -3   6   9        0.14       -0.54      0.54 o
  -2   6   9        0.14        0.00      0.76 o
  -1   6   9        1.18        0.44      0.76 o
   0   6   9       26.50       28.87      1.52 o
   1   6   9        8.50        6.64      1.08 o
   2   6   9        0.10       -0.66      0.76 o
  -7   7   9       11.35        8.58      1.98 o
  -6   7   9        0.84       -0.93      0.93 o
  -5   7   9        0.01        0.33      0.93 o
  -4   7   9        5.95        5.94      0.84 o
  -3   7   9        1.54        0.66      0.93 o
  -2   7   9       32.60       35.29      1.52 o
  -1   7   9        4.61        4.68      0.76 o
   0   7   9       32.36       33.44      1.52 o
   1   7   9        1.82        1.76      0.76 o
   2   7   9        6.25        5.36      1.65 o
  -7   8   9        3.09        2.64      1.32 o
  -6   8   9        0.95        0.00      1.10 o
  -5   8   9        0.18        0.00      0.93 o
  -4   8   9       24.29       26.04      1.24 o
  -3   8   9       14.57       17.45      1.14 o
  -2   8   9       27.46       28.57      1.60 o
  -1   8   9       95.56       97.32      2.67 o
   0   8   9       62.75       66.50      2.13 o
   1   8   9      103.47      105.18      2.90 o
  -6   9   9       22.06       23.00      2.31 o
  -5   9   9       13.83       14.26      1.40 o
  -4   9   9        0.02       -0.93      0.93 o
  -3   9   9      101.68      101.53      2.67 o
  -2   9   9       49.15       50.03      1.90 o
  -1   9   9        0.56        0.44      1.04 o
   0   9   9        0.76        0.66      0.76 o
   1   9   9        1.81        1.54      0.76 o
  -6  10   9       14.17       20.29      1.58 o
  -5  10   9        0.55        1.19      1.10 o
  -4  10   9       11.43       13.33      1.40 o
  -3  10   9       18.54       23.92      1.98 o
  -2  10   9        0.41       -0.44      0.83 o
  -1  10   9        8.72        7.85      0.84 o
   0  10   9        0.62        0.22      0.76 o
  -5  11   9       21.27       21.32      1.58 o
  -4  11   9        5.61        5.06      1.10 o
  -3  11   9      133.64      139.59      4.20 o
  -2  11   9        2.36       -0.33      0.93 o
  -1  11   9        9.36        9.61      1.16 o
  -4  12   9        2.08        2.24      1.32 o
  -3  12   9       81.61       85.81      3.27 o
  -2  12   9       25.07       22.75      2.64 o
  -7   0  10        1.79        0.00      1.32 o
  -6   0  10       10.02       10.56      1.98 o
  -5   0  10        0.66        0.00      1.32 o
  -4   0  10        2.60        7.92      1.32 o
  -3   0  10        3.44        4.62      1.32 o
  -2   0  10       55.50       67.23      2.64 o
  -1   0  10      208.96      213.63      8.58 o
   0   0  10        1.03       -0.66      0.93 o
  -6   1  10        0.76        0.99      0.93 o
  -5   1  10        0.83       -0.66      0.93 o
  -4   1  10        0.92        0.99      0.93 o
  -3   1  10       26.63       31.80      1.98 o
  -2   1  10       34.88       39.68      2.29 o
  -1   1  10        7.47       11.91      1.25 o
   0   1  10       13.41       13.76      0.99 o
  -6   2  10        0.06        0.66      0.93 o
  -5   2  10        0.01        0.33      0.93 o
  -4   2  10        1.64        0.33      0.93 o
  -3   2  10        0.41        1.76      0.83 o
  -2   2  10       95.25      105.54      2.78 o
  -1   2  10       36.84       35.31      1.32 o
   0   2  10        8.81        9.76      0.99 o
  -6   3  10       43.60       47.38      2.06 o
  -5   3  10        3.43        2.31      0.99 o
  -4   3  10        2.03        3.30      0.93 o
  -3   3  10       34.39       38.42      1.52 o
  -2   3  10       29.06       30.03      1.52 o
  -1   3  10        9.38        9.50      0.99 o
   0   3  10        8.03       10.74      1.05 o
  -6   4  10        6.25        6.94      0.93 o
  -5   4  10        1.64        1.32      0.93 o
  -4   4  10        8.55        6.00      0.84 o
  -3   4  10        7.90        7.82      0.96 o
  -2   4  10       27.98       28.22      1.52 o
  -1   4  10        0.29       -0.22      0.76 o
   0   4  10        0.02        0.00      0.66 o
  -6   5  10       14.47       15.84      1.98 o
  -5   5  10       16.47       16.28      2.64 o
  -4   5  10       11.06       11.24      1.14 o
  -3   5  10        0.09        1.32      0.76 o
  -2   5  10        2.77        2.86      0.76 o
  -1   5  10        6.18        6.11      0.84 o
  -5   6  10       24.15       28.51      1.98 o
  -4   6  10        5.07        1.98      0.76 o
  -3   6  10       22.53       21.48      1.24 o
  -2   6  10        4.30        6.77      0.96 o
  -1   6  10        0.06        0.22      0.76 o
  -5   7  10        0.63        0.99      2.31 o
  -4   7  10       10.44       10.16      1.14 o
  -3   7  10        2.21        2.74      1.22 o
  -2   7  10       13.21       11.29      1.14 o
  -4   8  10        2.49        3.96      1.32 o
  -3   8  10       22.13       21.21      1.24 o
 
